# Supplementary material for: Geology and land use shape nitrogen and sulfur cycling groundwater microbial communities in Pacific Island aquifers
Source: ISME Commun. 2023 Jun 7;3:58. doi: 10.1038/s43705-023-00261-5 (PMC10247779; doi:10.1038/s43705-023-00261-5)
Supplement: Supplementary file 8 — Supplemental metadata [file 43705_2023_261_MOESM8_ESM.xlsx]

## Sheet: WellMeta
Number	Sample Site	Well Name	Longitude	Latitude	Aquifer	PCA_Chem_Group	Depth of Well (m amsl)	Divide	Elevation
2		Makani Golf Course	-155.842	19.8206	KIHOLO	N1	-21.815
3		Puu Lani	-155.834	19.8133	KIHOLO	N1	-10.42
4		Puu Waa Waa	-155.841	19.7792	KIHOLO	N1	46.33
5		Kukio Huehue Ranch 5	-155.976	19.7597	KIHOLO	S	-0.455		Mid
6		Kukio Huehue Ranch 3	-155.98	19.7567	KIHOLO	S	-3.81		Mid
7		Kukio Huehue Ranch 4	-155.982	19.7458	KEAUHOU	S	-5.4864	Low	Mid
8		Kukio Huehue Ranch 2	-155.982	19.7417	KEAUHOU	S	-3.81	Low	Mid
9		Makalei Deepwell	-155.979	19.7325	KEAUHOU	S	-9.19277	Low	Mid
10		Kalaoa Deepwell	-155.976	19.7186	KEAUHOU	N2	2.491	High	Mid
11		Palani Ranch Deepwell	-155.969	19.6903	KEAUHOU	N2		High	Mid
12		Honokohau Deepwell	-155.964	19.6822	KEAUHOU	N2	7.47	High	Mid
13		Queen Liliuokalani Trust Deepwell	-155.958	19.6673	KEAUHOU	N2	5.28	High	Mid
14		Keopu Deepwell	-155.952	19.6503	KEAUHOU	N2	-0.3	High	Mid
15		Holualoa Deepwell	-155.952	19.6128	KEAUHOU	N2	-6.908	Low	Low
16		Kahalu'u C Deepwell	-155.949	19.5828	KEAUHOU	N3	-8.82853	Low	Low
17		Kahalu'u D Deepwell	-155.949	19.5814	KEAUHOU	N3	-6.50443	Low	Low
18		Kahalu'u B Deepwell	-155.95	19.5817	KEAUHOU	N3	-11.2776	Low	Low
19		Kahalu'u A Deepwell	-155.95	19.5831	KEAUHOU	N3	-11.8872	Low	Low
20		Kahalu'u Shaft Deepwell	-155.954	19.5814	KEAUHOU	N3	-2.286	Low	Low

## Sheet: qPCR
Log Standard	CTmean_16S							Calibration Curves		Target Gene	Forward Primer	Reverse Primer	Conc (uM)	Temp (°C)	Reference
8	12.0304	11.6584	11.744	12.134	12.5528	13.0761	12.4851	Efficiencies = 94.5 - 98.9%		nirS	5' -TAC CAC CCS GAR CCG CGC GT- 3'	5' - GCC GCC GTC RTG VAG GAA- 3'	0.5	56	Chon et al. 2011 Ecol Engr 37:64-69
7	15.7463	15.4765	15.8447	16.4657	16.6247	16.5256	16.4363	R2 = 0.972-0.998		dsr	5'-CAA CAT CGT YCA TAC MCA GGG-3'	5'-GTG GMR CCG TGC AKR TTG G-3'	1	58	Kondo et al. 2004 GeoMicro J 21:145-157; Oakley et al. 2011 ISME 6:905-914
6	19.2548	18.702	19.2445	19.6986	19.922	20.2649	20.1254			16S	5'-CGG TGA ATA CGT TCY CGG-3'	5'-AAG GAG GTG ATC CRG CCG CA-3"	0.5	59	Suzuki et al. 2001 Int Sys Evol Micro 51:1639-1652
5	22.8276	22.1324	22.8364	28.0954	23.5386	23.8799	23.6491
4	25.815	25.3086	25.7643	28.5041	26.5486	26.668	25.9931
	CTmean_nirS
8	16.4771	16.9368	17.6101	14.3221	18.4482	18.1721	19.8349	Efficiences = 97.6 - 101.8%
7	20.124	20.5399	21.1704	17.2986	22.0744	21.4882	23.1775	R2 = 0.991-0.998
6	23.4942	23.7982	24.2795	20.6481	25.4831	24.8761	26.5263
5	27.0485	27.3114	27.6516	23.934	28.9964	28.2957	30.0206
4	29.9476	31.4351	31.0132	27.6175	32.3724	31.7013	33.4207
3	33.3026	34.1876		30.5433	35.7492	34.8199	36.0561
2		36.8546			38.2105	37.8273
	CTmean_dsrA
8	16.0839	8.85246	13.5882	13.8089	11.9516	11.3406	11.1272	Efficiencies = 89.5 - 98.4%
7	19.8353	14.3695	17.2472	16.873	15.5577	14.8999	14.8803	R2 = 0.990-0.997
6	23.6937	16.5938	20.937	20.7974	19.3853	19.19	19.0684
5	27.3414	20.3086	24.5998	24.457	22.8827	22.3503	22.5507
4	30.3425	24.1852	28.0119	27.5931	26.0706	25.8802	26.1114
3		27.7964	30.0187		28.6596	28.9956	29.2215
2		30.8051					31.0985

## Sheet: FAPROTax
1	OTU	genus	met_taxa_otu	metabolism	nitrification	anammox	denitrification	nitrate_reduction	N_met	S_red	S_ox_dark	photo_sox	S_met	N1	N3	N2	S
2	Otu00001	Acinetobacter	Putative_Sox_coupledto_NitrateReduction;Acinetobacter;ASV00001	Putative_Sox_coupledto_NitrateReduction	0	0	0	1	1	0	1	0	1	5.95709	6.63448	9.21864	11.0568
3	Otu00002	Acinetobacter	Putative_Sox_coupledto_NitrateReduction;Acinetobacter;ASV00002	Putative_Sox_coupledto_NitrateReduction	0	0	0	1	1	0	1	0	1	0.455652	6.20898	4.96915	4.28969
4	Otu00005	Acinetobacter	Putative_Sox_coupledto_NitrateReduction;Acinetobacter;ASV00005	Putative_Sox_coupledto_NitrateReduction	0	0	0	1	1	0	1	0	1	0.347141	1.11089	1.71319	1.75025
5	Otu00007	uncultured	S_Reduction;uncultured;ASV00007	S_Reduction	0	0	0	0	0	1	0	0	1	0.232867	0.776852	1.43978	1.49766
6	Otu00009	Escherichia-Shigella	Nitrate_Reduction;Escherichia-Shigella;ASV00009	Nitrate_Reduction	0	0	0	1	1	0	0	0	0	1.35399	0.303202	1.18788	0.532712
7	Otu00011	Acinetobacter	Putative_Sox_coupledto_NitrateReduction;Acinetobacter;ASV00011	Putative_Sox_coupledto_NitrateReduction	0	0	0	1	1	0	1	0	1	0.186774	0.366813	0.923676	1.20121
8	Otu00017	Acinetobacter	Putative_Sox_coupledto_NitrateReduction;Acinetobacter;ASV00017	Putative_Sox_coupledto_NitrateReduction	0	0	0	1	1	0	1	0	1	0.130118	0.385865	0.690645	0.593215
9	Otu00023	Pseudomonas	N_or_S;Pseudomonas;ASV00023	N_or_S	0	1	1	1	1	0	1	0	1	0.232867	0.342946	0.569059	0.47423
10	Otu00026	Aquabacterium	Nitrate_Reduction;Aquabacterium;ASV00026	Nitrate_Reduction	0	0	0	1	1	0	0	0	0	0.0436927	1.09337	0.0334243	0.166424
11	Otu00035	Denitratisoma	Denitrification_Nitrate_Reduction;Denitratisoma;ASV00035	Denitrification_Nitrate_Reduction	0	0	1	1	1	0	0	0	0	0.0797031	0.216441	0.446628	0.420881
12	Otu00037	Acinetobacter	Putative_Sox_coupledto_NitrateReduction;Acinetobacter;ASV00037	Putative_Sox_coupledto_NitrateReduction	0	0	0	1	1	0	1	0	1	0.0513749	0.295519	0.480522	0.315739
13	Otu00038	Pseudomonas	N_or_S;Pseudomonas;ASV00038	N_or_S	0	1	1	1	1	0	1	0	1	0.237189	0.264892	0.435174	0.317605
14	Otu00039	Pseudomonas	N_or_S;Pseudomonas;ASV00039	N_or_S	0	1	1	1	1	0	1	0	1	0.0893059	0.129783	0.597319	0.29583
15	Otu00046	Pseudomonas	N_or_S;Pseudomonas;ASV00046	N_or_S	0	1	1	1	1	0	1	0	1	0.158926	0.149347	0.471227	0.32056
16	Otu00062	Hydrogenophaga	N_or_S;Hydrogenophaga;ASV00062	N_or_S	0	0	1	1	1	0	1	0	1	0.0907463	0.153957	0.30373	0.221017
17	Otu00065	Acinetobacter	Putative_Sox_coupledto_NitrateReduction;Acinetobacter;ASV00065	Putative_Sox_coupledto_NitrateReduction	0	0	0	1	1	0	1	0	1	0.17189	0.158566	0.26608	0.218062
18	Otu00066	Aquabacterium	Nitrate_Reduction;Aquabacterium;ASV00066	Nitrate_Reduction	0	0	0	1	1	0	0	0	0	0.300567	0.0763126	0.0888186	0.311072
19	Otu00068	Thiobacillus	N_or_S;Thiobacillus;ASV00068	N_or_S	1	0	1	1	1	1	1	0	1	0.0499345	0.114725	0.241388	0.279499
20	Otu00082	Aquabacterium	Nitrate_Reduction;Aquabacterium;ASV00082	Nitrate_Reduction	0	0	0	1	1	0	0	0	0	0.0528153	0.403279	0.0299505	0.0320405
21	Otu00084	Acinetobacter	Putative_Sox_coupledto_NitrateReduction;Acinetobacter;ASV00084	Putative_Sox_coupledto_NitrateReduction	0	0	0	1	1	0	1	0	1	0.0816236	0.0984381	0.108629	0.333936
22	Otu00089	Candidatus_Nitrotoga	Nitrification;Candidatus_Nitrotoga;ASV00089	Nitrification	1	0	0	0	1	0	0	0	0	0.0917066	0.0186428	0.0420621	0.474386
23	Otu00092	Bacillus	N_or_S;Bacillus;ASV00092	N_or_S	0	0	1	1	1	1	1	0	1	0.17381	0.0730347	0.250589	0.058015
24	Otu00101	Flavobacterium	Denitrification_Nitrate_Reduction;Flavobacterium;ASV00101	Denitrification_Nitrate_Reduction	0	0	1	1	1	0	0	0	0	0.00528153	0.0240718	0.10816	0.384952
25	Otu00106	Pseudomonas	N_or_S;Pseudomonas;ASV00106	N_or_S	0	1	1	1	1	0	1	0	1	0.0230467	0.0742639	0.0525776	0.362399
26	Otu00110	Candidatus_Nitrosotenuis	Nitrification;Candidatus_Nitrosotenuis;ASV00110	Nitrification	1	0	0	0	1	0	0	0	0	0.27656	0.131114	0.130975	0.0489939
27	Otu00121	Ralstonia	Nitrate_Reduction;Ralstonia;ASV00121	Nitrate_Reduction	0	0	0	1	1	0	0	0	0	0.181493	0.059616	0.128158	0.106076
28	Otu00122	Methylobacterium-Methylorubrum	S_Oxidation;Methylobacterium-Methylorubrum;ASV00122	S_Oxidation	0	0	0	0	0	0	1	0	1	0.180052	0.0513189	0.0844997	0.196442
29	Otu00128	Desulfurivibrio	S_Reduction;Desulfurivibrio;ASV00128	S_Reduction	0	0	0	0	0	1	0	0	1	0.0350502	0.058899	0.123557	0.124585
30	Otu00130	Thiobacillus	N_or_S;Thiobacillus;ASV00130	N_or_S	1	0	1	1	1	1	1	0	1	0.020646	0.0554162	0.146842	0.111208
31	Otu00134	Magnetovibrio	S_Oxidation;Magnetovibrio;ASV00134	S_Oxidation	0	0	0	0	0	0	1	0	1	0.0105631	0.0528554	0.1183	0.102498
32	Otu00137	Pseudomonas	N_or_S;Pseudomonas;ASV00137	N_or_S	0	1	1	1	1	0	1	0	1	0.0888257	0.0598209	0.100649	0.136561
33	Otu00149	Acinetobacter	Putative_Sox_coupledto_NitrateReduction;Acinetobacter;ASV00149	Putative_Sox_coupledto_NitrateReduction	0	0	0	1	1	0	1	0	1	0.020646	0.0325737	0.0544554	0.182288
34	Otu00158	Sulfurifustis	S_Oxidation;Sulfurifustis;ASV00158	S_Oxidation	0	0	0	0	0	0	1	0	1	0.110912	0.029808	0.104404	0.0362399
35	Otu00159	Thalassospira	Nitrate_Reduction;Thalassospira;ASV00159	Nitrate_Reduction	0	0	0	1	1	0	0	0	0	0.694761	0.0117798	0.00854386	0.103743
36	Otu00162	Candidatus_Nitrosotenuis	Nitrification;Candidatus_Nitrosotenuis;ASV00162	Nitrification	1	0	0	0	1	0	0	0	0	0.385072	0.0415878	0.00704165	0.151337
37	Otu00165	Pseudomonas	N_or_S;Pseudomonas;ASV00165	N_or_S	0	1	1	1	1	0	1	0	1	0.0163247	0.0586941	0.101212	0.083523
38	Otu00169	Flavobacterium	Denitrification_Nitrate_Reduction;Flavobacterium;ASV00169	Denitrification_Nitrate_Reduction	0	0	1	1	1	0	0	0	0	0.000960278	0.0697569	0.123182	0.0259746
39	Otu00192	Aquabacterium	Nitrate_Reduction;Aquabacterium;ASV00192	Nitrate_Reduction	0	0	0	1	1	0	0	0	0	0.107071	0.0687325	0.032861	0.100476
40	Otu00199	Candidatus_Nitrosopumilus	Nitrification;Candidatus_Nitrosopumilus;ASV00199	Nitrification	1	0	0	0	1	0	0	0	0	0.0201658	0.0493727	0.0848753	0.0363955
41	Otu00204	Candidatus_Nitrosotalea	Nitrification;Candidatus_Nitrosotalea;ASV00204	Nitrification	1	0	0	0	1	0	0	0	0	0.10515	0.0748785	0.0361471	0.0745019
42	Otu00208	Flavobacterium	Denitrification_Nitrate_Reduction;Flavobacterium;ASV00208	Denitrification_Nitrate_Reduction	0	0	1	1	1	0	0	0	0	0.000960278	0.175877	0.0032861	0.00217751
43	Otu00218	Methylobacterium-Methylorubrum	S_Oxidation;Methylobacterium-Methylorubrum;ASV00218	S_Oxidation	0	0	0	0	0	0	1	0	1	0.140201	0.0179258	0.032016	0.109031
44	Otu00219	Nocardioides	Denitrification_Nitrate_Reduction;Nocardioides;ASV00219	Denitrification_Nitrate_Reduction	0	0	1	1	1	0	0	0	0	0.10323	0.020589	0.0628115	0.0855449
45	Otu00222	Flavobacterium	Denitrification_Nitrate_Reduction;Flavobacterium;ASV00222	Denitrification_Nitrate_Reduction	0	0	1	1	1	0	0	0	0	0.0408118	0.0217158	0.114826	0.0230194
46	Otu00231	Thiobacillus	N_or_S;Thiobacillus;ASV00231	N_or_S	1	0	1	1	1	1	1	0	1	0.729811	0.000204866	0.000187777	0.00186644
47	Otu00238	Hydrogenophaga	N_or_S;Hydrogenophaga;ASV00238	N_or_S	0	0	1	1	1	0	1	0	1	0.0144042	0.0331883	0.0706042	0.0550598
48	Otu00254	Acinetobacter	Putative_Sox_coupledto_NitrateReduction;Acinetobacter;ASV00254	Putative_Sox_coupledto_NitrateReduction	0	0	0	1	1	0	1	0	1	0.00480139	0.0194623	0.0739842	0.0584816
49	Otu00268	Magnetovibrio	S_Oxidation;Magnetovibrio;ASV00268	S_Oxidation	0	0	0	0	0	0	1	0	1	0.0456132	0.0212036	0.0542676	0.040595
50	Otu00270	Thiobacillus	N_or_S;Thiobacillus;ASV00270	N_or_S	1	0	1	1	1	1	1	0	1	0.540156	0.00604355	0.00187777	0.0175756
51	Otu00277	Zoogloea	Denitrification_Nitrate_Reduction;Zoogloea;ASV00277	Denitrification_Nitrate_Reduction	0	0	1	1	1	0	0	0	0	0.00720209	0.00706788	0.100367	0.0343735
52	Otu00282	Acinetobacter	Putative_Sox_coupledto_NitrateReduction;Acinetobacter;ASV00282	Putative_Sox_coupledto_NitrateReduction	0	0	0	1	1	0	1	0	1	0.0110432	0.0110628	0.0457238	0.108564
53	Otu00294	Dechloromonas	N_or_S;Dechloromonas;ASV00294	N_or_S	0	0	1	1	1	1	1	0	1	0.00528153	0.0129066	0.035396	0.0199086
54	Otu00309	Pseudomonas	N_or_S;Pseudomonas;ASV00309	N_or_S	0	1	1	1	1	0	1	0	1	0.00288083	0.00768247	0.0927619	0.0256635
55	Otu00321	Ralstonia	Nitrate_Reduction;Ralstonia;ASV00321	Nitrate_Reduction	0	0	0	1	1	0	0	0	0	0.0302488	0.0148528	0.0611215	0.0410616
56	Otu00338	Meiothermus	S_Oxidation;Meiothermus;ASV00338	S_Oxidation	0	0	0	0	0	0	1	0	1	0.0177651	0.0220231	0.0435643	0.042928
57	Otu00339	Flavobacterium	Denitrification_Nitrate_Reduction;Flavobacterium;ASV00339	Denitrification_Nitrate_Reduction	0	0	1	1	1	0	0	0	0	0.0384111	0.0165941	0.0456299	0.0514825
58	Otu00345	Anaeromyxobacter	Nitrate_Reduction;Anaeromyxobacter;ASV00345	Nitrate_Reduction	0	0	0	1	1	0	0	0	0	0.031209	0.00952627	0.0281666	0.0566152
59	Otu00348	uncultured	S_Reduction;uncultured;ASV00348	S_Reduction	0	0	0	0	0	1	0	0	1	0.00288083	0.0139309	0.0468504	0.0547488
60	Otu00357	Hydrogenophaga	N_or_S;Hydrogenophaga;ASV00357	N_or_S	0	0	1	1	1	0	1	0	1	0	0	0	0.000622145
61	Otu00386	Acinetobacter	Putative_Sox_coupledto_NitrateReduction;Acinetobacter;ASV00386	Putative_Sox_coupledto_NitrateReduction	0	0	0	1	1	0	1	0	1	0.00960278	0.0135212	0.0199044	0.06237
62	Otu00395	Anaeromyxobacter	Nitrate_Reduction;Anaeromyxobacter;ASV00395	Nitrate_Reduction	0	0	0	1	1	0	0	0	0	0.0292885	0.0156722	0.0332366	0.0480607
63	Otu00411	Candidatus_Nitrotoga	Nitrification;Candidatus_Nitrotoga;ASV00411	Nitrification	1	0	0	0	1	0	0	0	0	0.107071	0.00778491	0.0105155	0.068747
64	Otu00414	Pseudomonas	N_or_S;Pseudomonas;ASV00414	N_or_S	0	1	1	1	1	0	1	0	1	0.00816236	0.00942384	0.0398088	0.0542821
65	Otu00420	Flavobacterium	Denitrification_Nitrate_Reduction;Flavobacterium;ASV00420	Denitrification_Nitrate_Reduction	0	0	1	1	1	0	0	0	0	0.0144042	0.0279642	0.0418743	0.0160202
66	Otu00432	Acidovorax	Denitrification_Nitrate_Reduction;Acidovorax;ASV00432	Denitrification_Nitrate_Reduction	0	0	1	1	1	0	0	0	0	0.0110432	0.0212036	0.0220638	0.0275299
67	Otu00434	Flavobacterium	Denitrification_Nitrate_Reduction;Flavobacterium;ASV00434	Denitrification_Nitrate_Reduction	0	0	1	1	1	0	0	0	0	0	0.0265301	0.0459115	0.0157092
68	Otu00449	Sulfuritalea	Putative_Sox_coupledto_NitrateReduction;Sulfuritalea;ASV00449	Putative_Sox_coupledto_NitrateReduction	0	0	0	1	1	0	1	0	1	0.298166	0.000307299	0.000281666	0.0306406
69	Otu00468	Pseudomonas	N_or_S;Pseudomonas;ASV00468	N_or_S	0	1	1	1	1	0	1	0	1	0.00720209	0.019155	0.0183083	0.0253524
70	Otu00489	Acinetobacter	Putative_Sox_coupledto_NitrateReduction;Acinetobacter;ASV00489	Putative_Sox_coupledto_NitrateReduction	0	0	0	1	1	0	1	0	1	0.0134439	0.0192574	0.0178388	0.047283
71	Otu00493	Nitrosarchaeum	Nitrification;Nitrosarchaeum;ASV00493	Nitrification	1	0	0	0	1	0	0	0	0	0.0105631	0.0144431	0.0057272	0.077146
72	Otu00494	uncultured_ge	S_Reduction;uncultured_ge;ASV00494	S_Reduction	0	0	0	0	0	1	0	0	1	0.000480139	0.0504995	0.0156794	0.0108875
73	Otu00495	Pseudomonas	N_or_S;Pseudomonas;ASV00495	N_or_S	0	1	1	1	1	0	1	0	1	0.0110432	0.0216134	0.0189655	0.04495
74	Otu00501	Nitrospira	Nitrification;Nitrospira;ASV00501	Nitrification	1	0	0	0	1	0	0	0	0	0.0542557	0.00553138	0.00694776	0.0754351
75	Otu00506	Desulfatirhabdium	S_Reduction;Desulfatirhabdium;ASV00506	S_Reduction	0	0	0	0	0	1	0	0	1	0.00912264	0.0225353	0.0253499	0.0253524
76	Otu00511	Ralstonia	Nitrate_Reduction;Ralstonia;ASV00511	Nitrate_Reduction	0	0	0	1	1	0	0	0	0	0.0628982	0.00297056	0.0134261	0.0594148
77	Otu00518	Denitratisoma	Denitrification_Nitrate_Reduction;Denitratisoma;ASV00518	Denitrification_Nitrate_Reduction	0	0	1	1	1	0	0	0	0	0.0648188	0.00286812	0.00469443	0.0762128
78	Otu00527	Flavobacterium	Denitrification_Nitrate_Reduction;Flavobacterium;ASV00527	Denitrification_Nitrate_Reduction	0	0	1	1	1	0	0	0	0	0.0086425	0.00368759	0.0144588	0.0752795
79	Otu00535	Denitratisoma	Denitrification_Nitrate_Reduction;Denitratisoma;ASV00535	Denitrification_Nitrate_Reduction	0	0	1	1	1	0	0	0	0	0.000480139	0.0257107	0.0260071	0.0188199
80	Otu00548	uncultured_ge	Nitrification;uncultured_ge;ASV00548	Nitrification	1	0	0	0	1	0	0	0	0	0.0158446	0.0202817	0.0240355	0.0272188
81	Otu00590	Flavobacterium	Denitrification_Nitrate_Reduction;Flavobacterium;ASV00590	Denitrification_Nitrate_Reduction	0	0	1	1	1	0	0	0	0	0.00144042	0.0132139	0.0312649	0.019442
82	Otu00610	Pseudomonas	N_or_S;Pseudomonas;ASV00610	N_or_S	0	1	1	1	1	0	1	0	1	0	0.0169014	0.035396	0.00715467
83	Otu00621	uncultured_ge	Nitrification;uncultured_ge;ASV00621	Nitrification	1	0	0	0	1	0	0	0	0	0.00144042	0.00747761	0.0239416	0.0320405
84	Otu00626	Candidatus_Nitrosotenuis	Nitrification;Candidatus_Nitrosotenuis;ASV00626	Nitrification	1	0	0	0	1	0	0	0	0	0.03457	0.00696544	0.0215005	0.023797
85	Otu00631	Stenotrophomonas	Nitrate_Reduction;Stenotrophomonas;ASV00631	Nitrate_Reduction	0	0	0	1	1	0	0	0	0	0.00768222	0.0129066	0.0318282	0.0113541
86	Otu00639	Flavobacterium	Denitrification_Nitrate_Reduction;Flavobacterium;ASV00639	Denitrification_Nitrate_Reduction	0	0	1	1	1	0	0	0	0	0.0144042	0.0370807	0.00901331	0.00622145
87	Otu00658	Acinetobacter	Putative_Sox_coupledto_NitrateReduction;Acinetobacter;ASV00658	Putative_Sox_coupledto_NitrateReduction	0	0	0	1	1	0	1	0	1	0.00192056	0.0090141	0.0200922	0.0251969
88	Otu00682	Candidatus_Nitrotoga	Nitrification;Candidatus_Nitrotoga;ASV00682	Nitrification	1	0	0	0	1	0	0	0	0	0	0.0153649	0.0165244	0.0264412
89	Otu00683	Pseudomonas	N_or_S;Pseudomonas;ASV00683	N_or_S	0	1	1	1	1	0	1	0	1	0.00336097	0.000307299	0.00469443	0.0721688
90	Otu00684	Pseudomonas	N_or_S;Pseudomonas;ASV00684	N_or_S	0	1	1	1	1	0	1	0	1	0.0120035	0.00204866	0.0158672	0.0479052
91	Otu00690	Acinetobacter	Putative_Sox_coupledto_NitrateReduction;Acinetobacter;ASV00690	Putative_Sox_coupledto_NitrateReduction	0	0	0	1	1	0	1	0	1	0.00192056	0.00809221	0.00713553	0.0374842
92	Otu00707	Candidatus_Nitrosotenuis	Nitrification;Candidatus_Nitrosotenuis;ASV00707	Nitrification	1	0	0	0	1	0	0	0	0	0	0.0408708	0.00525776	0.00917664
93	Otu00766	Micrococcus	Denitrification_Nitrate_Reduction;Micrococcus;ASV00766	Denitrification_Nitrate_Reduction	0	0	1	1	1	0	0	0	0	0.00336097	0.0116774	0.0268521	0.00637699
94	Otu00807	Iamia	Denitrification_Nitrate_Reduction;Iamia;ASV00807	Denitrification_Nitrate_Reduction	0	0	1	1	1	0	0	0	0	0.00192056	0.00604355	0.023566	0.019131
95	Otu00817	Flavobacterium	Denitrification_Nitrate_Reduction;Flavobacterium;ASV00817	Denitrification_Nitrate_Reduction	0	0	1	1	1	0	0	0	0	0	0.00983357	0.027791	0.00637699
96	Otu00824	Geothrix	Nitrate_Reduction;Geothrix;ASV00824	Nitrate_Reduction	0	0	0	1	1	0	0	0	0	0.0115233	0.0138285	0.0155855	0.0111986
97	Otu00827	uncultured_ge	Nitrification;uncultured_ge;ASV00827	Nitrification	1	0	0	0	1	0	0	0	0	0.000960278	0.00624841	0.027791	0.010732
98	Otu00842	Blastochloris	Photo_S_Ox;Blastochloris;ASV00842	Photo_S_Ox	0	0	0	0	0	0	0	1	1	0	0.0110628	0.0285421	0.000933217
99	Otu00845	Acidovorax	Denitrification_Nitrate_Reduction;Acidovorax;ASV00845	Denitrification_Nitrate_Reduction	0	0	1	1	1	0	0	0	0	0.0576167	0.00624841	0.0202799	0.00264412
100	Otu00847	Candidatus_Nitrososphaera	Nitrification;Candidatus_Nitrososphaera;ASV00847	Nitrification	1	0	0	0	1	0	0	0	0	0	0.000102433	0	0.0628366
101	Otu00848	Desulfosarcina	N_or_S_Reduction;Desulfosarcina;ASV00848	N_or_S_Reduction	0	0	1	1	1	1	0	0	1	0.00144042	0.00307299	0.00600887	0.00279965
102	Otu00852	Pseudomonas	N_or_S;Pseudomonas;ASV00852	N_or_S	0	1	1	1	1	0	1	0	1	0.00384111	0.0234572	0.00873164	0.0119763
103	Otu00866	Thiohalophilus	Photo_S_Ox;Thiohalophilus;ASV00866	Photo_S_Ox	0	0	0	0	0	0	0	1	1	0.000960278	0.0136236	0.016055	0.013065
104	Otu00893	Sva0081_sediment_group	S_Reduction;Sva0081_sediment_group;ASV00893	S_Reduction	0	0	0	0	0	1	0	0	1	0.000960278	0.0109603	0.0199044	0.00824342
105	Otu00895	Flavobacterium	Denitrification_Nitrate_Reduction;Flavobacterium;ASV00895	Denitrification_Nitrate_Reduction	0	0	1	1	1	0	0	0	0	0.00240069	0.00143406	0.026946	0.0124429
106	Otu00936	Flavobacterium	Denitrification_Nitrate_Reduction;Flavobacterium;ASV00936	Denitrification_Nitrate_Reduction	0	0	1	1	1	0	0	0	0	0	0.0087068	0.0136138	0.0203752
107	Otu00959	Geobacter	N_or_S_Reduction;Geobacter;ASV00959	N_or_S_Reduction	0	0	0	1	1	1	0	0	1	0.00912264	0.019155	0.00666609	0.0115097
108	Otu00970	Geobacillus	Denitrification_Nitrate_Reduction;Geobacillus;ASV00970	Denitrification_Nitrate_Reduction	0	0	1	1	1	0	0	0	0	0.000960278	0.000409732	0	0.000155536
109	Otu00992	Bosea	S_Oxidation;Bosea;ASV00992	S_Oxidation	0	0	0	0	0	0	1	0	1	0.0292885	0.0116774	0.00638442	0.0138427
110	Otu00995	Pseudomonas	N_or_S;Pseudomonas;ASV00995	N_or_S	0	1	1	1	1	0	1	0	1	0.000480139	0.00409732	0.0170877	0.0152426
111	Otu01019	Thiobacillus	N_or_S;Thiobacillus;ASV01019	N_or_S	1	0	1	1	1	1	1	0	1	0.00192056	0.00266326	0.0200922	0.0139983
112	Otu01020	uncultured_ge	Nitrification;uncultured_ge;ASV01020	Nitrification	1	0	0	0	1	0	0	0	0	0.00144042	0.00952627	0.0212188	0.00186644
113	Otu01027	uncultured_ge	Nitrification;uncultured_ge;ASV01027	Nitrification	1	0	0	0	1	0	0	0	0	0	0.00112676	0.0289177	0.00139983
114	Otu01033	Denitratisoma	Denitrification_Nitrate_Reduction;Denitratisoma;ASV01033	Denitrification_Nitrate_Reduction	0	0	1	1	1	0	0	0	0	0.00192056	0.0102433	0.0138016	0.00995432
115	Otu01048	Flavobacterium	Denitrification_Nitrate_Reduction;Flavobacterium;ASV01048	Denitrification_Nitrate_Reduction	0	0	1	1	1	0	0	0	0	0	0.00317542	0.0212188	0.0055993
116	Otu01057	Stenotrophomonas	Nitrate_Reduction;Stenotrophomonas;ASV01057	Nitrate_Reduction	0	0	0	1	1	0	0	0	0	0.00576167	0.0112676	0.0171816	0.00124429
117	Otu01074	Acinetobacter	Putative_Sox_coupledto_NitrateReduction;Acinetobacter;ASV01074	Putative_Sox_coupledto_NitrateReduction	0	0	0	1	1	0	1	0	1	0.0134439	0.00133163	0.00957664	0.021464
118	Otu01082	Nitrospira	Nitrification;Nitrospira;ASV01082	Nitrification	1	0	0	0	1	0	0	0	0	0.0196857	0.00440462	0.00666609	0.00886557
119	Otu01093	Flavobacterium	Denitrification_Nitrate_Reduction;Flavobacterium;ASV01093	Denitrification_Nitrate_Reduction	0	0	1	1	1	0	0	0	0	0.000480139	0.00758004	0.0185899	0.00466609
120	Otu01110	Hydrogenophaga	N_or_S;Hydrogenophaga;ASV01110	N_or_S	0	0	1	1	1	0	1	0	1	0.00336097	0.00717031	0.00995219	0.0113541
121	Otu01115	Desulfovibrio	N_or_S_Reduction;Desulfovibrio;ASV01115	N_or_S_Reduction	0	0	0	1	1	1	0	0	1	0.0403317	0.00153649	0.0128627	0.0090211
122	Otu01131	uncultured	Photo_S_Ox;uncultured;ASV01131	Photo_S_Ox	0	0	0	0	0	0	0	1	1	0	0.00717031	0.0206555	0.000155536
123	Otu01149	Thauera	Denitrification_Nitrate_Reduction;Thauera;ASV01149	Denitrification_Nitrate_Reduction	0	0	1	1	1	0	0	0	0	0	0.00112676	0.000751109	0.000155536
124	Otu01163	Syntrophus	S_Reduction;Syntrophus;ASV01163	S_Reduction	0	0	0	0	0	1	0	0	1	0.0326495	0.00256083	0.0123933	0.0090211
125	Otu01165	Blastochloris	Photo_S_Ox;Blastochloris;ASV01165	Photo_S_Ox	0	0	0	0	0	0	0	1	1	0	0.00778491	0.0195288	0
126	Otu01177	Desulfovibrio	N_or_S_Reduction;Desulfovibrio;ASV01177	N_or_S_Reduction	0	0	0	1	1	1	0	0	1	0.00144042	0.00829707	0.0074172	0.0141538
127	Otu01192	Nitrospira	Nitrification;Nitrospira;ASV01192	Nitrification	1	0	0	0	1	0	0	0	0	0.00288083	0.0157747	0.00347388	0.00995432
128	Otu01201	Thalassospira	Nitrate_Reduction;Thalassospira;ASV01201	Nitrate_Reduction	0	0	0	1	1	0	0	0	0	0.00144042	0.00676058	0.0183083	0.00155536
129	Otu01208	Flavobacterium	Denitrification_Nitrate_Reduction;Flavobacterium;ASV01208	Denitrification_Nitrate_Reduction	0	0	1	1	1	0	0	0	0	0.00144042	0.000512165	0.0178388	0.0115097
130	Otu01229	Nitrosarchaeum	Nitrification;Nitrosarchaeum;ASV01229	Nitrification	1	0	0	0	1	0	0	0	0	0	0.000409732	0.00366166	0.0181977
131	Otu01237	Flavobacterium	Denitrification_Nitrate_Reduction;Flavobacterium;ASV01237	Denitrification_Nitrate_Reduction	0	0	1	1	1	0	0	0	0	0.00480139	0.0178233	0.0049761	0.00357733
132	Otu01245	Dechloromonas	N_or_S;Dechloromonas;ASV01245	N_or_S	0	0	1	1	1	1	1	0	1	0.00624181	0.00860437	0.00957664	0.0090211
133	Otu01258	Geobacter	N_or_S_Reduction;Geobacter;ASV01258	N_or_S_Reduction	0	0	0	1	1	1	0	0	1	0.00288083	0.00204866	0.00300444	0.013065
134	Otu01278	Candidatus_Nitrosopumilus	Nitrification;Candidatus_Nitrosopumilus;ASV01278	Nitrification	1	0	0	0	1	0	0	0	0	0.00288083	0.00184379	0.00103278	0.0343735
135	Otu01302	Iamia	Denitrification_Nitrate_Reduction;Iamia;ASV01302	Denitrification_Nitrate_Reduction	0	0	1	1	1	0	0	0	0	0.00576167	0.00717031	0.0121116	0.00606591
136	Otu01324	Acinetobacter	Putative_Sox_coupledto_NitrateReduction;Acinetobacter;ASV01324	Putative_Sox_coupledto_NitrateReduction	0	0	0	1	1	0	1	0	1	0.000480139	0.0113701	0.00460054	0.0113541
137	Otu01331	Pectobacterium	Nitrate_Reduction;Pectobacterium;ASV01331	Nitrate_Reduction	0	0	0	1	1	0	0	0	0	0.013924	0.00256083	0.0138016	0.00653252
138	Otu01351	Nitrosopumilaceae_ge	Nitrification;Nitrosopumilaceae_ge;ASV01351	Nitrification	1	0	0	0	1	0	0	0	0	0	0.000819464	0.000563332	0.000311072
139	Otu01356	uncultured_ge	S_Reduction;uncultured_ge;ASV01356	S_Reduction	0	0	0	0	0	1	0	0	1	0.0124836	0.00419975	0.0107972	0.00575484
140	Otu01377	Nitrospira	Nitrification;Nitrospira;ASV01377	Nitrification	1	0	0	0	1	0	0	0	0	0.00960278	0.0158771	0.00215944	0.00528823
141	Otu01403	Flavobacterium	Denitrification_Nitrate_Reduction;Flavobacterium;ASV01403	Denitrification_Nitrate_Reduction	0	0	1	1	1	0	0	0	0	0	0.0233547	0.000469443	0
142	Otu01417	Hydrogenophaga	N_or_S;Hydrogenophaga;ASV01417	N_or_S	0	0	1	1	1	0	1	0	1	0.00240069	0.009936	0.00591498	0.0073102
143	Otu01421	Flavobacterium	Denitrification_Nitrate_Reduction;Flavobacterium;ASV01421	Denitrification_Nitrate_Reduction	0	0	1	1	1	0	0	0	0	0.000480139	0.0129066	0.00732331	0.00279965
144	Otu01438	Acinetobacter	Putative_Sox_coupledto_NitrateReduction;Acinetobacter;ASV01438	Putative_Sox_coupledto_NitrateReduction	0	0	0	1	1	0	1	0	1	0.00240069	0.00542895	0.00685387	0.0135317
145	Otu01441	uncultured	Photo_S_Ox;uncultured;ASV01441	Photo_S_Ox	0	0	0	0	0	0	0	1	1	0	0.0228426	0	0
146	Otu01449	Geobacter	N_or_S_Reduction;Geobacter;ASV01449	N_or_S_Reduction	0	0	0	1	1	1	0	0	1	0.00240069	0.00645328	0.00732331	0.00948771
147	Otu01462	Nitrosopumilaceae_ge	Nitrification;Nitrosopumilaceae_ge;ASV01462	Nitrification	1	0	0	0	1	0	0	0	0	0	0.000204866	0.0181205	0.00388841
148	Otu01485	Flavobacterium	Denitrification_Nitrate_Reduction;Flavobacterium;ASV01485	Denitrification_Nitrate_Reduction	0	0	1	1	1	0	0	0	0	0	0.000204866	0.0197166	0.000155536
149	Otu01486	Nitrospira	Nitrification;Nitrospira;ASV01486	Nitrification	1	0	0	0	1	0	0	0	0	0.00480139	0.00727274	0.00638442	0.0090211
150	Otu01495	uncultured	Photo_S_Ox;uncultured;ASV01495	Photo_S_Ox	0	0	0	0	0	0	0	1	1	0	0.0212036	0.000375554	0.000466609
151	Otu01517	Anaeromyxobacter	Nitrate_Reduction;Anaeromyxobacter;ASV01517	Nitrate_Reduction	0	0	0	1	1	0	0	0	0	0	0.00594111	0.00422499	0.0160202
152	Otu01519	Dechloromonas	N_or_S;Dechloromonas;ASV01519	N_or_S	0	0	1	1	1	1	1	0	1	0.000480139	0.0196671	0.000281666	0.00202197
153	Otu01538	Pseudomonas	N_or_S;Pseudomonas;ASV01538	N_or_S	0	1	1	1	1	0	1	0	1	0.0129638	0.00286812	0.0065722	0.0104209
154	Otu01550	Magnetovibrio	S_Oxidation;Magnetovibrio;ASV01550	S_Oxidation	0	0	0	0	0	0	1	0	1	0	0.00266326	0.01014	0.00871003
155	Otu01558	Flavobacterium	Denitrification_Nitrate_Reduction;Flavobacterium;ASV01558	Denitrification_Nitrate_Reduction	0	0	1	1	1	0	0	0	0	0	0.00665814	0.0120177	0.000933217
156	Otu01579	Nitrospira	Nitrification;Nitrospira;ASV01579	Nitrification	1	0	0	0	1	0	0	0	0	0.00144042	0.0151601	0.0041311	0.000777681
157	Otu01580	Bradymonadales_ge	S_Reduction;Bradymonadales_ge;ASV01580	S_Reduction	0	0	0	0	0	1	0	0	1	0	0.0203842	0	0
158	Otu01584	Stenotrophomonas	Nitrate_Reduction;Stenotrophomonas;ASV01584	Nitrate_Reduction	0	0	0	1	1	0	0	0	0	0.000480139	0.00174136	0.0129566	0.00653252
159	Otu01607	Desulfatitalea	S_Reduction;Desulfatitalea;ASV01607	S_Reduction	0	0	0	0	0	1	0	0	1	0	0.00430219	0.00685387	0.00855449
160	Otu01608	Blastochloris	Photo_S_Ox;Blastochloris;ASV01608	Photo_S_Ox	0	0	0	0	0	0	0	1	1	0	0.00676058	0.0121116	0
161	Otu01624	Thioclava	S_Oxidation;Thioclava;ASV01624	S_Oxidation	0	0	0	0	0	0	1	0	1	0.00336097	0.0083995	0.00694776	0.00435502
162	Otu01639	Methylobacterium-Methylorubrum	S_Oxidation;Methylobacterium-Methylorubrum;ASV01639	S_Oxidation	0	0	0	0	0	0	1	0	1	0.0086425	0.00286812	0.01014	0.00388841
163	Otu01646	Stenotrophomonas	Nitrate_Reduction;Stenotrophomonas;ASV01646	Nitrate_Reduction	0	0	0	1	1	0	0	0	0	0.0115233	0.0012292	0.00516387	0.013065
164	Otu01648	Meiothermus	S_Oxidation;Meiothermus;ASV01648	S_Oxidation	0	0	0	0	0	0	1	0	1	0.0153644	0.00133163	0.0082622	0.00762128
165	Otu01659	uncultured	Photo_S_Ox;uncultured;ASV01659	Photo_S_Ox	0	0	0	0	0	0	0	1	1	0.0148843	0.00645328	0.00798053	0.00139983
166	Otu01694	Flavobacterium	Denitrification_Nitrate_Reduction;Flavobacterium;ASV01694	Denitrification_Nitrate_Reduction	0	0	1	1	1	0	0	0	0	0.000480139	0.00491678	0.00816831	0.00544377
167	Otu01698	Flavobacterium	Denitrification_Nitrate_Reduction;Flavobacterium;ASV01698	Denitrification_Nitrate_Reduction	0	0	1	1	1	0	0	0	0	0.00144042	0.000614598	0.0082622	0.0133761
168	Otu01703	Pseudomonas	N_or_S;Pseudomonas;ASV01703	N_or_S	0	1	1	1	1	0	1	0	1	0.00240069	0.00624841	0.00769887	0.00544377
169	Otu01705	Sulfuriferula	Putative_Sox_coupledto_NitrateReduction;Sulfuriferula;ASV01705	Putative_Sox_coupledto_NitrateReduction	0	0	0	1	1	0	1	0	1	0.0782627	0.000409732	0.000375554	0.0017109
170	Otu01719	Citrifermentans	S_Reduction;Citrifermentans;ASV01719	S_Reduction	0	0	0	0	0	1	0	0	1	0	0.00286812	0.0134261	0.00155536
171	Otu01751	Bradymonadales_ge	S_Reduction;Bradymonadales_ge;ASV01751	S_Reduction	0	0	0	0	0	1	0	0	1	0	0.0173112	0.000844997	0
172	Otu01773	Hyphomonas	Denitrification_Nitrate_Reduction;Hyphomonas;ASV01773	Denitrification_Nitrate_Reduction	0	0	1	1	1	0	0	0	0	0	0.00645328	0.00610276	0.00622145
173	Otu01792	uncultured_ge	S_Reduction;uncultured_ge;ASV01792	S_Reduction	0	0	0	0	0	1	0	0	1	0.00384111	0.000512165	0.0145527	0.000933217
174	Otu01797	Trichlorobacter	S_Reduction;Trichlorobacter;ASV01797	S_Reduction	0	0	0	0	0	1	0	0	1	0.00912264	0.00614598	0.000469443	0.0138427
175	Otu01801	Pseudomonas	N_or_S;Pseudomonas;ASV01801	N_or_S	0	1	1	1	1	0	1	0	1	0.00432125	0.00829707	0.00619665	0.00139983
176	Otu01805	Denitratisoma	Denitrification_Nitrate_Reduction;Denitratisoma;ASV01805	Denitrification_Nitrate_Reduction	0	0	1	1	1	0	0	0	0	0	0.00112676	0.0120177	0.00451055
177	Otu01807	Thiodictyon	Photo_S_Ox;Thiodictyon;ASV01807	Photo_S_Ox	0	0	0	0	0	0	0	1	1	0.000480139	0.00655571	0.0057272	0.00575484
178	Otu01808	Acinetobacter	Putative_Sox_coupledto_NitrateReduction;Acinetobacter;ASV01808	Putative_Sox_coupledto_NitrateReduction	0	0	0	1	1	0	1	0	1	0.00192056	0.00614598	0.00431888	0.00855449
179	Otu01840	Candidatus_Nitrosopumilus	Nitrification;Candidatus_Nitrosopumilus;ASV01840	Nitrification	1	0	0	0	1	0	0	0	0	0.000480139	0.00553138	0.00798053	0.00388841
180	Otu01842	Sulfuritalea	Putative_Sox_coupledto_NitrateReduction;Sulfuritalea;ASV01842	Putative_Sox_coupledto_NitrateReduction	0	0	0	1	1	0	1	0	1	0.00288083	0.0108579	0.0049761	0.000466609
181	Otu01855	Pseudomonas	N_or_S;Pseudomonas;ASV01855	N_or_S	0	1	1	1	1	0	1	0	1	0	0.00727274	0.00769887	0.00217751
182	Otu01903	Bosea	S_Oxidation;Bosea;ASV01903	S_Oxidation	0	0	0	0	0	0	1	0	1	0.0124836	0.00153649	0.00732331	0.00591038
183	Otu01917	Flavobacterium	Denitrification_Nitrate_Reduction;Flavobacterium;ASV01917	Denitrification_Nitrate_Reduction	0	0	1	1	1	0	0	0	0	0.000480139	0.00266326	0.00563332	0.0115097
184	Otu01926	Geobacter	N_or_S_Reduction;Geobacter;ASV01926	N_or_S_Reduction	0	0	0	1	1	1	0	0	1	0	0.00174136	0.000469443	0.021464
185	Otu01947	Dyella	S_Oxidation;Dyella;ASV01947	S_Oxidation	0	0	0	0	0	0	1	0	1	0.00144042	0.00184379	0.00957664	0.00528823
186	Otu01960	Iamia	Denitrification_Nitrate_Reduction;Iamia;ASV01960	Denitrification_Nitrate_Reduction	0	0	1	1	1	0	0	0	0	0.00912264	0.0012292	0.00234722	0.0160202
187	Otu01994	Vogesella	Denitrification_Nitrate_Reduction;Vogesella;ASV01994	Denitrification_Nitrate_Reduction	0	0	1	1	1	0	0	0	0	0.0124836	0.00553138	0.00441276	0.00388841
188	Otu01998	Syntrophus	S_Reduction;Syntrophus;ASV01998	S_Reduction	0	0	0	0	0	1	0	0	1	0	0.00471192	0.00882553	0.00202197
189	Otu02019	Hydrogenophaga	N_or_S;Hydrogenophaga;ASV02019	N_or_S	0	0	1	1	1	0	1	0	1	0.000480139	0.00153649	0.000281666	0.000155536
190	Otu02027	Smithella	S_Reduction;Smithella;ASV02027	S_Reduction	0	0	0	0	0	1	0	0	1	0.00336097	0.00379002	0.0082622	0.000155536
191	Otu02046	Acinetobacter	Putative_Sox_coupledto_NitrateReduction;Acinetobacter;ASV02046	Putative_Sox_coupledto_NitrateReduction	0	0	0	1	1	0	1	0	1	0.00432125	0.00276569	0.00356777	0.00948771
192	Otu02070	Sulfurifustis	S_Oxidation;Sulfurifustis;ASV02070	S_Oxidation	0	0	0	0	0	0	1	0	1	0.000960278	0.00143406	0.00844997	0.00326626
193	Otu02071	Pseudomonas	N_or_S;Pseudomonas;ASV02071	N_or_S	0	1	1	1	1	0	1	0	1	0	0.000921897	0.00441276	0.0122874
194	Otu02090	Syntrophorhabdus	S_Reduction;Syntrophorhabdus;ASV02090	S_Reduction	0	0	0	0	0	1	0	0	1	0	0.00389245	0.00967053	0.000622145
195	Otu02110	Pseudomonas	N_or_S;Pseudomonas;ASV02110	N_or_S	0	1	1	1	1	0	1	0	1	0	0.00973113	0.00469443	0
196	Otu02115	Sulfuritalea	Putative_Sox_coupledto_NitrateReduction;Sulfuritalea;ASV02115	Putative_Sox_coupledto_NitrateReduction	0	0	0	1	1	0	1	0	1	0.00912264	0.00481435	0.00516387	0.00295519
197	Otu02122	uncultured_ge	S_Reduction;uncultured_ge;ASV02122	S_Reduction	0	0	0	0	0	1	0	0	1	0.000480139	0.00379002	0.00816831	0.00264412
198	Otu02180	Zoogloea	Denitrification_Nitrate_Reduction;Zoogloea;ASV02180	Denitrification_Nitrate_Reduction	0	0	1	1	1	0	0	0	0	0	0.00317542	0.0074172	0.00466609
199	Otu02210	Nitrospira	Nitrification;Nitrospira;ASV02210	Nitrification	1	0	0	0	1	0	0	0	0	0.0427324	0.000307299	0	0.00155536
200	Otu02237	Flavobacterium	Denitrification_Nitrate_Reduction;Flavobacterium;ASV02237	Denitrification_Nitrate_Reduction	0	0	1	1	1	0	0	0	0	0.0211261	0.000307299	0.00600887	0.00357733
201	Otu02259	Halochromatium	Photo_S_Ox;Halochromatium;ASV02259	Photo_S_Ox	0	0	0	0	0	0	0	1	1	0.000960278	0.00471192	0.00478832	0.00435502
202	Otu02267	Nitrospira	Nitrification;Nitrospira;ASV02267	Nitrification	1	0	0	0	1	0	0	0	0	0	0.000307299	0.00262888	0.015087
203	Otu02278	Zunongwangia	Denitrification_Nitrate_Reduction;Zunongwangia;ASV02278	Denitrification_Nitrate_Reduction	0	0	1	1	1	0	0	0	0	0.000480139	0.00133163	0.00995219	0.00108875
204	Otu02313	Nitrospira	Nitrification;Nitrospira;ASV02313	Nitrification	1	0	0	0	1	0	0	0	0	0.00240069	0.00286812	0.000751109	0.0119763
205	Otu02325	Iamia	Denitrification_Nitrate_Reduction;Iamia;ASV02325	Denitrification_Nitrate_Reduction	0	0	1	1	1	0	0	0	0	0.00240069	0.00358516	0.00206555	0.0104209
206	Otu02328	Acinetobacter	Putative_Sox_coupledto_NitrateReduction;Acinetobacter;ASV02328	Putative_Sox_coupledto_NitrateReduction	0	0	0	1	1	0	1	0	1	0	0.00758004	0.00112666	0.00544377
207	Otu02349	Geobacter	N_or_S_Reduction;Geobacter;ASV02349	N_or_S_Reduction	0	0	0	1	1	1	0	0	1	0.0230467	0.0012292	0.00516387	0.00139983
208	Otu02368	Methylobacterium-Methylorubrum	S_Oxidation;Methylobacterium-Methylorubrum;ASV02368	S_Oxidation	0	0	0	0	0	0	1	0	1	0.0177651	0.00389245	0.000281666	0.0073102
209	Otu02379	Nitrosopumilaceae_ge	Nitrification;Nitrosopumilaceae_ge;ASV02379	Nitrification	1	0	0	0	1	0	0	0	0	0.00480139	0	0.0108911	0
210	Otu02396	Flavobacterium	Denitrification_Nitrate_Reduction;Flavobacterium;ASV02396	Denitrification_Nitrate_Reduction	0	0	1	1	1	0	0	0	0	0	0.00624841	0.00281666	0.00544377
211	Otu02398	Pseudomonas	N_or_S;Pseudomonas;ASV02398	N_or_S	0	1	1	1	1	0	1	0	1	0	0.00174136	0.000751109	0.00435502
212	Otu02404	Flavobacterium	Denitrification_Nitrate_Reduction;Flavobacterium;ASV02404	Denitrification_Nitrate_Reduction	0	0	1	1	1	0	0	0	0	0.00144042	0.000614598	0.0105155	0.000777681
213	Otu02422	uncultured_ge	S_Reduction;uncultured_ge;ASV02422	S_Reduction	0	0	0	0	0	1	0	0	1	0	0.000102433	9.39e-05	0.019131
214	Otu02423	Dechloromonas	N_or_S;Dechloromonas;ASV02423	N_or_S	0	0	1	1	1	1	1	0	1	0	0.00194623	0.00506998	0.00528823
215	Otu02426	Flavobacterium	Denitrification_Nitrate_Reduction;Flavobacterium;ASV02426	Denitrification_Nitrate_Reduction	0	0	1	1	1	0	0	0	0	0.00240069	0.00225353	0.00647831	0.00357733
216	Otu02430	Paracoccus	N_or_S;Paracoccus;ASV02430	N_or_S	1	0	1	1	1	0	1	0	1	0	0.00358516	0.00751109	0.00108875
217	Otu02431	Thiodictyon	Photo_S_Ox;Thiodictyon;ASV02431	Photo_S_Ox	0	0	0	0	0	0	0	1	1	0	0.00276569	0.0082622	0.000933217
218	Otu02435	Hyphomonas	Denitrification_Nitrate_Reduction;Hyphomonas;ASV02435	Denitrification_Nitrate_Reduction	0	0	1	1	1	0	0	0	0	0.00144042	0.000819464	0.00375554	0.00388841
219	Otu02445	Flavobacterium	Denitrification_Nitrate_Reduction;Flavobacterium;ASV02445	Denitrification_Nitrate_Reduction	0	0	1	1	1	0	0	0	0	0.00240069	0.000921897	0.00798053	0.00373287
220	Otu02450	Thiohalocapsa	Photo_S_Ox;Thiohalocapsa;ASV02450	Photo_S_Ox	0	0	0	0	0	0	0	1	1	0	0.00297056	0.00394332	0.00808788
221	Otu02475	Thiodictyon	Photo_S_Ox;Thiodictyon;ASV02475	Photo_S_Ox	0	0	0	0	0	0	0	1	1	0	0.00460948	0.00553943	0.00155536
222	Otu02483	Elioraea	S_Oxidation;Elioraea;ASV02483	S_Oxidation	0	0	0	0	0	0	1	0	1	0	0.00266326	0.0065722	0.00264412
223	Otu02496	uncultured_ge	Nitrification;uncultured_ge;ASV02496	Nitrification	1	0	0	0	1	0	0	0	0	0	0.0012292	0.00375554	0.010732
224	Otu02498	Nitrosopumilaceae_ge	Nitrification;Nitrosopumilaceae_ge;ASV02498	Nitrification	1	0	0	0	1	0	0	0	0	0	0.00102433	0.00441276	0.0073102
225	Otu02508	uncultured	Photo_S_Ox;uncultured;ASV02508	Photo_S_Ox	0	0	0	0	0	0	0	1	1	0	0.00204866	0.00478832	0.00233304
226	Otu02511	uncultured_ge	Nitrification;uncultured_ge;ASV02511	Nitrification	1	0	0	0	1	0	0	0	0	0	0.00163893	0.00441276	0.00886557
227	Otu02525	uncultured_ge	Nitrification;uncultured_ge;ASV02525	Nitrification	1	0	0	0	1	0	0	0	0	0	0.00245839	0.00366166	0.00871003
228	Otu02529	Ruegeria	Denitrification_Nitrate_Reduction;Ruegeria;ASV02529	Denitrification_Nitrate_Reduction	0	0	1	1	1	0	0	0	0	0.00144042	0.00194623	0.00760498	0.00248858
229	Otu02532	Smithella	S_Reduction;Smithella;ASV02532	S_Reduction	0	0	0	0	0	1	0	0	1	0	0.00317542	0.00488221	0.00528823
230	Otu02540	uncultured_ge	S_Reduction;uncultured_ge;ASV02540	S_Reduction	0	0	0	0	0	1	0	0	1	0	0.000819464	0.00347388	0.0113541
231	Otu02568	Flavobacterium	Denitrification_Nitrate_Reduction;Flavobacterium;ASV02568	Denitrification_Nitrate_Reduction	0	0	1	1	1	0	0	0	0	0.000960278	0.00204866	0.00272277	0.00948771
232	Otu02570	Acinetobacter	Putative_Sox_coupledto_NitrateReduction;Acinetobacter;ASV02570	Putative_Sox_coupledto_NitrateReduction	0	0	0	1	1	0	1	0	1	0.00192056	0.00245839	0.00272277	0.00684359
233	Otu02577	Stenotrophomonas	Nitrate_Reduction;Stenotrophomonas;ASV02577	Nitrate_Reduction	0	0	0	1	1	0	0	0	0	0.00240069	0.00112676	0.00441276	0.00715467
234	Otu02603	Candidatus_Nitrosopumilus	Nitrification;Candidatus_Nitrosopumilus;ASV02603	Nitrification	1	0	0	0	1	0	0	0	0	0.000480139	0.0012292	0.00122055	0.0138427
235	Otu02611	Ferribacterium	Nitrate_Reduction;Ferribacterium;ASV02611	Nitrate_Reduction	0	0	0	1	1	0	0	0	0	0.000480139	0.00266326	0.00225333	0.00684359
236	Otu02614	Nitrosopumilaceae_ge	Nitrification;Nitrosopumilaceae_ge;ASV02614	Nitrification	1	0	0	0	1	0	0	0	0	0	0	0.00760498	0.00497716
237	Otu02623	Nitrospira	Nitrification;Nitrospira;ASV02623	Nitrification	1	0	0	0	1	0	0	0	0	0	0.00276569	0.0065722	0.00202197
238	Otu02642	Desulfobulbus	N_or_S_Reduction;Desulfobulbus;ASV02642	N_or_S_Reduction	0	0	0	1	1	1	0	0	1	0.000480139	0.0012292	0.00431888	0.00808788
239	Otu02660	Smithella	S_Reduction;Smithella;ASV02660	S_Reduction	0	0	0	0	0	1	0	0	1	0	0.000614598	0.0024411	0.0124429
240	Otu02663	Nitrosarchaeum	Nitrification;Nitrosarchaeum;ASV02663	Nitrification	1	0	0	0	1	0	0	0	0	0	0.00235596	0.00431888	0.00575484
241	Otu02691	Dechloromonas	N_or_S;Dechloromonas;ASV02691	N_or_S	0	0	1	1	1	1	1	0	1	0.00336097	0.00112676	0.00450665	0.00684359
242	Otu02698	Nitrospira	Nitrification;Nitrospira;ASV02698	Nitrification	1	0	0	0	1	0	0	0	0	0.00288083	0.00235596	0.00638442	0.0017109
243	Otu02703	Pannonibacter	Denitrification_Nitrate_Reduction;Pannonibacter;ASV02703	Denitrification_Nitrate_Reduction	0	0	1	1	1	0	0	0	0	0.000480139	0.00153649	0.00704165	0.00217751
244	Otu02718	Flavobacterium	Denitrification_Nitrate_Reduction;Flavobacterium;ASV02718	Denitrification_Nitrate_Reduction	0	0	1	1	1	0	0	0	0	0.00240069	0.000307299	0.00798053	0.00186644
245	Otu02729	uncultured_ge	S_Reduction;uncultured_ge;ASV02729	S_Reduction	0	0	0	0	0	1	0	0	1	0.00192056	0.00153649	0.00460054	0.00653252
246	Otu02760	uncultured_ge	Nitrification;uncultured_ge;ASV02760	Nitrification	1	0	0	0	1	0	0	0	0	0	0.000921897	0.00065722	0.0143093
247	Otu02764	Desulfovibrio	N_or_S_Reduction;Desulfovibrio;ASV02764	N_or_S_Reduction	0	0	0	1	1	1	0	0	1	0.000480139	0.0012292	0.00103278	0.013065
248	Otu02777	Thiothrix	S_Oxidation;Thiothrix;ASV02777	S_Oxidation	0	0	0	0	0	0	1	0	1	0.000480139	0.00133163	0.00666609	0.00357733
249	Otu02780	Flavobacterium	Denitrification_Nitrate_Reduction;Flavobacterium;ASV02780	Denitrification_Nitrate_Reduction	0	0	1	1	1	0	0	0	0	0.00816236	0.00788734	0.00122055	0.000155536
250	Otu02794	Pseudomonas	N_or_S;Pseudomonas;ASV02794	N_or_S	0	1	1	1	1	0	1	0	1	0.00480139	0.00245839	0.00309832	0.0051327
251	Otu02809	Nitrospira	Nitrification;Nitrospira;ASV02809	Nitrification	1	0	0	0	1	0	0	0	0	0.0225665	0.00266326	0.00150222	0.00248858
252	Otu02817	uncultured_ge	Nitrification;uncultured_ge;ASV02817	Nitrification	1	0	0	0	1	0	0	0	0	0	0	0	0.0164868
253	Otu02858	Thioclava	S_Oxidation;Thioclava;ASV02858	S_Oxidation	0	0	0	0	0	0	1	0	1	0.0100829	0.000307299	0.00619665	0.00139983
254	Otu02923	Acinetobacter	Putative_Sox_coupledto_NitrateReduction;Acinetobacter;ASV02923	Putative_Sox_coupledto_NitrateReduction	0	0	0	1	1	0	1	0	1	0.00288083	0.00163893	0.00422499	0.00466609
255	Otu02925	Flavobacterium	Denitrification_Nitrate_Reduction;Flavobacterium;ASV02925	Denitrification_Nitrate_Reduction	0	0	1	1	1	0	0	0	0	0	0.00614598	0.00375554	0.000311072
256	Otu02928	Nitrosopumilaceae_ge	Nitrification;Nitrosopumilaceae_ge;ASV02928	Nitrification	1	0	0	0	1	0	0	0	0	0.00240069	0.000512165	0.000751109	0.013065
257	Otu02937	Anaeromyxobacter	Nitrate_Reduction;Anaeromyxobacter;ASV02937	Nitrate_Reduction	0	0	0	1	1	0	0	0	0	0.0340899	0.000512165	0.00206555	0
258	Otu02965	Nitrospira	Nitrification;Nitrospira;ASV02965	Nitrification	1	0	0	0	1	0	0	0	0	0	0.00399489	0.00450665	0.00217751
259	Otu02971	Geobacter	N_or_S_Reduction;Geobacter;ASV02971	N_or_S_Reduction	0	0	0	1	1	1	0	0	1	0.0158446	0.000614598	0.00300444	0.00311072
260	Otu02982	Aquabacterium	Nitrate_Reduction;Aquabacterium;ASV02982	Nitrate_Reduction	0	0	0	1	1	0	0	0	0	0	0.00911654	0.000469443	0.000622145
261	Otu02984	Thiobacillus	N_or_S;Thiobacillus;ASV02984	N_or_S	1	0	1	1	1	1	1	0	1	0.0422522	0.00133163	0	0
262	Otu02992	Methylobacterium-Methylorubrum	S_Oxidation;Methylobacterium-Methylorubrum;ASV02992	S_Oxidation	0	0	0	0	0	0	1	0	1	0.00144042	0.000512165	0.00131444	0.0118208
263	Otu02995	Nocardioides	Denitrification_Nitrate_Reduction;Nocardioides;ASV02995	Denitrification_Nitrate_Reduction	0	0	1	1	1	0	0	0	0	0.00144042	0.00317542	0.00506998	0.00155536
264	Otu03012	Nitrospira	Nitrification;Nitrospira;ASV03012	Nitrification	1	0	0	0	1	0	0	0	0	0.000480139	0.00471192	0.00460054	0.000466609
265	Otu03067	Methylobacterium-Methylorubrum	S_Oxidation;Methylobacterium-Methylorubrum;ASV03067	S_Oxidation	0	0	0	0	0	0	1	0	1	0.0115233	0.00112676	9.39e-05	0.00933217
266	Otu03070	Flavobacterium	Denitrification_Nitrate_Reduction;Flavobacterium;ASV03070	Denitrification_Nitrate_Reduction	0	0	1	1	1	0	0	0	0	0.000480139	0.00419975	0.00300444	0.0017109
267	Otu03075	Nocardioides	Denitrification_Nitrate_Reduction;Nocardioides;ASV03075	Denitrification_Nitrate_Reduction	0	0	1	1	1	0	0	0	0	0.0350502	0.000614598	0.000751109	0.00124429
268	Otu03077	Nitrosopumilaceae_ge	Nitrification;Nitrosopumilaceae_ge;ASV03077	Nitrification	1	0	0	0	1	0	0	0	0	0.0144042	0.00532652	0.000563332	0.00139983
269	Otu03089	Flavobacterium	Denitrification_Nitrate_Reduction;Flavobacterium;ASV03089	Denitrification_Nitrate_Reduction	0	0	1	1	1	0	0	0	0	0	0.00450705	0.00422499	0.00124429
270	Otu03100	Nitrosopumilaceae_ge	Nitrification;Nitrosopumilaceae_ge;ASV03100	Nitrification	1	0	0	0	1	0	0	0	0	0.0148843	0.00102433	0.00469443	0.000466609
271	Otu03145	Pseudomonas	N_or_S;Pseudomonas;ASV03145	N_or_S	0	1	1	1	1	0	1	0	1	0	0.00327786	0.00553943	0.000311072
272	Otu03153	Acinetobacter	Putative_Sox_coupledto_NitrateReduction;Acinetobacter;ASV03153	Putative_Sox_coupledto_NitrateReduction	0	0	0	1	1	0	1	0	1	0	0.00174136	0.00300444	0.00699913
273	Otu03155	Anaeromyxobacter	Nitrate_Reduction;Anaeromyxobacter;ASV03155	Nitrate_Reduction	0	0	0	1	1	0	0	0	0	0	0.00327786	0.00319221	0.00311072
274	Otu03156	Candidatus_Nitrosopumilus	Nitrification;Candidatus_Nitrosopumilus;ASV03156	Nitrification	1	0	0	0	1	0	0	0	0	0.000480139	0	0.00441276	0.00699913
275	Otu03159	Acinetobacter	Putative_Sox_coupledto_NitrateReduction;Acinetobacter;ASV03159	Putative_Sox_coupledto_NitrateReduction	0	0	0	1	1	0	1	0	1	0.000960278	0.00225353	0.0032861	0.00435502
276	Otu03164	Denitratisoma	Denitrification_Nitrate_Reduction;Denitratisoma;ASV03164	Denitrification_Nitrate_Reduction	0	0	1	1	1	0	0	0	0	0.00768222	0.00102433	0.00366166	0.00419948
277	Otu03191	Acinetobacter	Putative_Sox_coupledto_NitrateReduction;Acinetobacter;ASV03191	Putative_Sox_coupledto_NitrateReduction	0	0	0	1	1	0	1	0	1	0.000960278	0.00501922	0.00178388	0.0034218
278	Otu03249	Flavobacterium	Denitrification_Nitrate_Reduction;Flavobacterium;ASV03249	Denitrification_Nitrate_Reduction	0	0	1	1	1	0	0	0	0	0	0.00143406	0.00281666	0.00622145
279	Otu03257	Desulfovibrio	N_or_S_Reduction;Desulfovibrio;ASV03257	N_or_S_Reduction	0	0	0	1	1	1	0	0	1	0.00240069	0.000102433	0.00488221	0.0051327
280	Otu03260	Geobacter	N_or_S_Reduction;Geobacter;ASV03260	N_or_S_Reduction	0	0	0	1	1	1	0	0	1	0	0.000717031	0.00065722	0.0118208
281	Otu03271	Paracoccus	N_or_S;Paracoccus;ASV03271	N_or_S	1	0	1	1	1	0	1	0	1	0.000960278	0.00153649	0.00525776	0.000466609
282	Otu03285	Geothrix	Nitrate_Reduction;Geothrix;ASV03285	Nitrate_Reduction	0	0	0	1	1	0	0	0	0	0.0134439	0.000204866	0	0.00933217
283	Otu03286	Thiohalocapsa	Photo_S_Ox;Thiohalocapsa;ASV03286	Photo_S_Ox	0	0	0	0	0	0	0	1	1	0	0.00850194	0.000375554	0.000466609
284	Otu03295	Desulfobacterium	N_or_S_Reduction;Desulfobacterium;ASV03295	N_or_S_Reduction	0	0	0	1	1	1	0	0	1	0	0	0.00544554	0.00482162
285	Otu03303	Thalassospira	Nitrate_Reduction;Thalassospira;ASV03303	Nitrate_Reduction	0	0	0	1	1	0	0	0	0	0.00144042	0.00307299	0.0024411	0.00466609
286	Otu03306	Nitrosopumilaceae_ge	Nitrification;Nitrosopumilaceae_ge;ASV03306	Nitrification	1	0	0	0	1	0	0	0	0	0	0	0.00234722	0.00995432
287	Otu03307	Thalassospira	Nitrate_Reduction;Thalassospira;ASV03307	Nitrate_Reduction	0	0	0	1	1	0	0	0	0	0.000480139	0.00389245	0.00347388	0.000622145
288	Otu03327	Sulfuritalea	Putative_Sox_coupledto_NitrateReduction;Sulfuritalea;ASV03327	Putative_Sox_coupledto_NitrateReduction	0	0	0	1	1	0	1	0	1	0.000960278	0.00153649	0.00403721	0.00326626
289	Otu03342	Geobacter	N_or_S_Reduction;Geobacter;ASV03342	N_or_S_Reduction	0	0	0	1	1	1	0	0	1	0	0.00266326	0.00356777	0.00311072
290	Otu03347	Sva0081_sediment_group	S_Reduction;Sva0081_sediment_group;ASV03347	S_Reduction	0	0	0	0	0	1	0	0	1	0	0.00112676	0.00366166	0.00388841
291	Otu03373	Nitrospira	Nitrification;Nitrospira;ASV03373	Nitrification	1	0	0	0	1	0	0	0	0	0.000960278	0	0.00122055	0.0113541
292	Otu03421	Flavobacterium	Denitrification_Nitrate_Reduction;Flavobacterium;ASV03421	Denitrification_Nitrate_Reduction	0	0	1	1	1	0	0	0	0	0	0.000102433	0.00769887	0.000466609
293	Otu03446	Nitrosopumilaceae_ge	Nitrification;Nitrosopumilaceae_ge;ASV03446	Nitrification	1	0	0	0	1	0	0	0	0	0	0.000102433	0.00525776	0.00451055
294	Otu03474	Phaeobacter	Nitrate_Reduction;Phaeobacter;ASV03474	Nitrate_Reduction	0	0	0	1	1	0	0	0	0	0.00432125	0.00184379	0.00272277	0.00404394
295	Otu03481	Acinetobacter	Putative_Sox_coupledto_NitrateReduction;Acinetobacter;ASV03481	Putative_Sox_coupledto_NitrateReduction	0	0	0	1	1	0	1	0	1	0.000960278	0.00235596	0.00309832	0.00326626
296	Otu03500	Candidatus_Nitrosotenuis	Nitrification;Candidatus_Nitrosotenuis;ASV03500	Nitrification	1	0	0	0	1	0	0	0	0	0.031209	0.000204866	0.000187777	0.00108875
297	Otu03534	Nitrosarchaeum	Nitrification;Nitrosarchaeum;ASV03534	Nitrification	1	0	0	0	1	0	0	0	0	0	0.000307299	0.00234722	0.000466609
298	Otu03546	Nocardioides	Denitrification_Nitrate_Reduction;Nocardioides;ASV03546	Denitrification_Nitrate_Reduction	0	0	1	1	1	0	0	0	0	0.0360104	0	0.000187777	0
299	Otu03560	Thiodictyon	Photo_S_Ox;Thiodictyon;ASV03560	Photo_S_Ox	0	0	0	0	0	0	0	1	1	0	0	0.000281666	0.00155536
300	Otu03578	Pseudonocardia	Nitrification;Pseudonocardia;ASV03578	Nitrification	1	0	0	0	1	0	0	0	0	0.00480139	0.0012292	0.00450665	0.00186644
301	Otu03588	Acinetobacter	Putative_Sox_coupledto_NitrateReduction;Acinetobacter;ASV03588	Putative_Sox_coupledto_NitrateReduction	0	0	0	1	1	0	1	0	1	0	0.000717031	0.00450665	0.00326626
302	Otu03607	Schlesneria	Nitrate_Reduction;Schlesneria;ASV03607	Nitrate_Reduction	0	0	0	1	1	0	0	0	0	0	0.00788734	0.000281666	0.000155536
303	Otu03610	Flavobacterium	Denitrification_Nitrate_Reduction;Flavobacterium;ASV03610	Denitrification_Nitrate_Reduction	0	0	1	1	1	0	0	0	0	0	0.00809221	0.000187777	0
304	Otu03611	Flavobacterium	Denitrification_Nitrate_Reduction;Flavobacterium;ASV03611	Denitrification_Nitrate_Reduction	0	0	1	1	1	0	0	0	0	0	0.000409732	0.0065722	0.00108875
305	Otu03633	Ancylobacter	S_Oxidation;Ancylobacter;ASV03633	S_Oxidation	0	0	0	0	0	0	1	0	1	0.0292885	0.000409732	0.00065722	0.00124429
306	Otu03637	Nitrososphaeraceae_ge	Nitrification;Nitrososphaeraceae_ge;ASV03637	Nitrification	1	0	0	0	1	0	0	0	0	0	0.000512165	0.00629054	0
307	Otu03648	Flavobacterium	Denitrification_Nitrate_Reduction;Flavobacterium;ASV03648	Denitrification_Nitrate_Reduction	0	0	1	1	1	0	0	0	0	0.00480139	0	0.00647831	0.000155536
308	Otu03653	Acinetobacter	Putative_Sox_coupledto_NitrateReduction;Acinetobacter;ASV03653	Putative_Sox_coupledto_NitrateReduction	0	0	0	1	1	0	1	0	1	0.00384111	0.00430219	0.00122055	0.00248858
309	Otu03678	Citrifermentans	S_Reduction;Citrifermentans;ASV03678	S_Reduction	0	0	0	0	0	1	0	0	1	0.00528153	0.000717031	0.00178388	0.00528823
310	Otu03681	Candidatus_Nitrosotenuis	Nitrification;Candidatus_Nitrosotenuis;ASV03681	Nitrification	1	0	0	0	1	0	0	0	0	0	0.00245839	0.00300444	0.000933217
311	Otu03683	Pseudomonas	N_or_S;Pseudomonas;ASV03683	N_or_S	0	1	1	1	1	0	1	0	1	0	0.00409732	0.00366166	0
312	Otu03742	Flavobacterium	Denitrification_Nitrate_Reduction;Flavobacterium;ASV03742	Denitrification_Nitrate_Reduction	0	0	1	1	1	0	0	0	0	0	0.00686301	0.000938886	0
313	Otu03751	Flavobacterium	Denitrification_Nitrate_Reduction;Flavobacterium;ASV03751	Denitrification_Nitrate_Reduction	0	0	1	1	1	0	0	0	0	0.000960278	0.00225353	0.00488221	0.000311072
314	Otu03754	Flavobacterium	Denitrification_Nitrate_Reduction;Flavobacterium;ASV03754	Denitrification_Nitrate_Reduction	0	0	1	1	1	0	0	0	0	0	0.000204866	0.00647831	0.000933217
315	Otu03759	Geothrix	Nitrate_Reduction;Geothrix;ASV03759	Nitrate_Reduction	0	0	0	1	1	0	0	0	0	0	0	0.00168999	0.00699913
316	Otu03772	Geothrix	Nitrate_Reduction;Geothrix;ASV03772	Nitrate_Reduction	0	0	0	1	1	0	0	0	0	0	0.00215109	0.00309832	0.00357733
317	Otu03778	Thiohalocapsa	Photo_S_Ox;Thiohalocapsa;ASV03778	Photo_S_Ox	0	0	0	0	0	0	0	1	1	0	0.00194623	0.00422499	0.00155536
318	Otu03783	Syntrophus	S_Reduction;Syntrophus;ASV03783	S_Reduction	0	0	0	0	0	1	0	0	1	0.0129638	0.000102433	0.00103278	0.00591038
319	Otu03798	Desulfosporosinus	N_or_S_Reduction;Desulfosporosinus;ASV03798	N_or_S_Reduction	0	0	0	1	1	1	0	0	1	0.00144042	0.000614598	0.00103278	0.00762128
320	Otu03799	Acinetobacter	Putative_Sox_coupledto_NitrateReduction;Acinetobacter;ASV03799	Putative_Sox_coupledto_NitrateReduction	0	0	0	1	1	0	1	0	1	0	0.000102433	0.00234722	0.00762128
321	Otu03806	Brucella	Nitrate_Reduction;Brucella;ASV03806	Nitrate_Reduction	0	0	0	1	1	0	0	0	0	0.00480139	0.00358516	0.00206555	0.000622145
322	Otu03807	Candidatus_Nitrosopumilus	Nitrification;Candidatus_Nitrosopumilus;ASV03807	Nitrification	1	0	0	0	1	0	0	0	0	0.00144042	0	0.00685387	0
323	Otu03811	uncultured	S_Reduction;uncultured;ASV03811	S_Reduction	0	0	0	0	0	1	0	0	1	0.00288083	0.00153649	0.00460054	0.000933217
324	Otu03814	Paracoccus	N_or_S;Paracoccus;ASV03814	N_or_S	1	0	1	1	1	0	1	0	1	0.00144042	0.00204866	0.00215944	0.00451055
325	Otu03834	Flavobacterium	Denitrification_Nitrate_Reduction;Flavobacterium;ASV03834	Denitrification_Nitrate_Reduction	0	0	1	1	1	0	0	0	0	0	0.000102433	0.00638442	0
326	Otu03836	Steroidobacter	Denitrification_Nitrate_Reduction;Steroidobacter;ASV03836	Denitrification_Nitrate_Reduction	0	0	1	1	1	0	0	0	0	0	0	0.00704165	0.000155536
327	Otu03837	Nitrospira	Nitrification;Nitrospira;ASV03837	Nitrification	1	0	0	0	1	0	0	0	0	0	0.000921897	0.00610276	0
328	Otu03844	Pseudomonas	N_or_S;Pseudomonas;ASV03844	N_or_S	0	1	1	1	1	0	1	0	1	0	0.000204866	0.00469443	0.0034218
329	Otu03850	Flavobacterium	Denitrification_Nitrate_Reduction;Flavobacterium;ASV03850	Denitrification_Nitrate_Reduction	0	0	1	1	1	0	0	0	0	0	0.000717031	0.00591498	0.000622145
330	Otu03855	Candidatus_Nitrosotenuis	Nitrification;Candidatus_Nitrosotenuis;ASV03855	Nitrification	1	0	0	0	1	0	0	0	0	0.00624181	0.000614598	0.00460054	0.000155536
331	Otu03921	Flavobacterium	Denitrification_Nitrate_Reduction;Flavobacterium;ASV03921	Denitrification_Nitrate_Reduction	0	0	1	1	1	0	0	0	0	0.000480139	0.00522408	0.00187777	0
332	Otu03948	Nitrosopumilaceae_ge	Nitrification;Nitrosopumilaceae_ge;ASV03948	Nitrification	1	0	0	0	1	0	0	0	0	0	0.000102433	0.0024411	0
333	Otu03966	Pseudonocardia	Nitrification;Pseudonocardia;ASV03966	Nitrification	1	0	0	0	1	0	0	0	0	0	0.000717031	0.00375554	0.00326626
334	Otu03987	Flavobacterium	Denitrification_Nitrate_Reduction;Flavobacterium;ASV03987	Denitrification_Nitrate_Reduction	0	0	1	1	1	0	0	0	0	0.000480139	0.00696544	9.39e-05	0.000311072
335	Otu04073	Hydrogenophaga	N_or_S;Hydrogenophaga;ASV04073	N_or_S	0	0	1	1	1	0	1	0	1	0	0.00112676	0.00394332	0.00264412
336	Otu04074	uncultured_ge	S_Reduction;uncultured_ge;ASV04074	S_Reduction	0	0	0	0	0	1	0	0	1	0.000480139	0.00696544	0	0
337	Otu04082	Pseudomonas	N_or_S;Pseudomonas;ASV04082	N_or_S	0	1	1	1	1	0	1	0	1	0	0.000102433	0	0.0102654
338	Otu04128	uncultured_ge	S_Reduction;uncultured_ge;ASV04128	S_Reduction	0	0	0	0	0	1	0	0	1	0.00384111	0.00215109	0.00309832	0.000777681
339	Otu04133	Nitrospira	Nitrification;Nitrospira;ASV04133	Nitrification	1	0	0	0	1	0	0	0	0	0.00768222	0.00194623	0	0.00528823
340	Otu04137	Hyphomonas	Denitrification_Nitrate_Reduction;Hyphomonas;ASV04137	Denitrification_Nitrate_Reduction	0	0	1	1	1	0	0	0	0	0.0196857	0	0.00206555	0.000777681
341	Otu04155	Nitrosopumilaceae_ge	Nitrification;Nitrosopumilaceae_ge;ASV04155	Nitrification	1	0	0	0	1	0	0	0	0	0.00384111	0.000102433	0	0.00917664
342	Otu04157	uncultured	Photo_S_Ox;uncultured;ASV04157	Photo_S_Ox	0	0	0	0	0	0	0	1	1	0.000480139	0.000102433	0.00610276	0.000155536
343	Otu04160	Blastochloris	Photo_S_Ox;Blastochloris;ASV04160	Photo_S_Ox	0	0	0	0	0	0	0	1	1	0	0.00348272	0.00319221	0
344	Otu04169	Candidatus_Thiobios	S_Oxidation_N_or_S;Candidatus_Thiobios;ASV04169	S_Oxidation_N_or_S	0	0	0	0	0	0	1	1	1	0.00192056	0.0012292	0.00478832	0.000155536
345	Otu04176	Sulfurifustis	S_Oxidation;Sulfurifustis;ASV04176	S_Oxidation	0	0	0	0	0	0	1	0	1	0.0283282	0.000819464	9.39e-05	0
346	Otu04216	Candidatus_Nitrosotenuis	Nitrification;Candidatus_Nitrosotenuis;ASV04216	Nitrification	1	0	0	0	1	0	0	0	0	0	0	0.00582109	0.000777681
347	Otu04223	Nocardioides	Denitrification_Nitrate_Reduction;Nocardioides;ASV04223	Denitrification_Nitrate_Reduction	0	0	1	1	1	0	0	0	0	0.00480139	0	0.00112666	0.00699913
348	Otu04245	Bacillus	N_or_S;Bacillus;ASV04245	N_or_S	0	0	1	1	1	1	1	0	1	0	0.00245839	0.00225333	0.0017109
349	Otu04259	Nitrosopumilaceae_ge	Nitrification;Nitrosopumilaceae_ge;ASV04259	Nitrification	1	0	0	0	1	0	0	0	0	0	0.000102433	0.00610276	0
350	Otu04265	uncultured_ge	Nitrification;uncultured_ge;ASV04265	Nitrification	1	0	0	0	1	0	0	0	0	0.000480139	0.00194623	0.000281666	0.000466609
351	Otu04289	Desulfovibrio	N_or_S_Reduction;Desulfovibrio;ASV04289	N_or_S_Reduction	0	0	0	1	1	1	0	0	1	0.000480139	0.00235596	0.000563332	0.0051327
352	Otu04291	Paracoccus	N_or_S;Paracoccus;ASV04291	N_or_S	1	0	1	1	1	0	1	0	1	0.000480139	0.000614598	0.00337999	0.00295519
353	Otu04299	Schlesneria	Nitrate_Reduction;Schlesneria;ASV04299	Nitrate_Reduction	0	0	0	1	1	0	0	0	0	0	0.00645328	0.000281666	0
354	Otu04320	Desulfovibrio	N_or_S_Reduction;Desulfovibrio;ASV04320	N_or_S_Reduction	0	0	0	1	1	1	0	0	1	0	0.00204866	0.00272277	0.00139983
355	Otu04324	Candidatus_Anammoximicrobium	Anammox;Candidatus_Anammoximicrobium;ASV04324	Anammox	0	1	0	0	1	0	0	0	0	0	0.00194623	0.00300444	0.00217751
356	Otu04366	Denitratisoma	Denitrification_Nitrate_Reduction;Denitratisoma;ASV04366	Denitrification_Nitrate_Reduction	0	0	1	1	1	0	0	0	0	0	0.00563381	0.000281666	0.000466609
357	Otu04373	uncultured_ge	Nitrification;uncultured_ge;ASV04373	Nitrification	1	0	0	0	1	0	0	0	0	0	0.00256083	0.00366166	0
358	Otu04386	Sulfuricella	N_or_S;Sulfuricella;ASV04386	N_or_S	0	0	1	1	1	0	1	0	1	0.00672195	0.00286812	0	0.0034218
359	Otu04390	Thiocapsa	Photo_S_Ox;Thiocapsa;ASV04390	Photo_S_Ox	0	0	0	0	0	0	0	1	1	0	0.000512165	0.00319221	0.00373287
360	Otu04392	uncultured_ge	S_Reduction;uncultured_ge;ASV04392	S_Reduction	0	0	0	0	0	1	0	0	1	0.000960278	0.000307299	0.00366166	0.000311072
361	Otu04402	Anaeromyxobacter	Nitrate_Reduction;Anaeromyxobacter;ASV04402	Nitrate_Reduction	0	0	0	1	1	0	0	0	0	0	0.000717031	0.000187777	0.00824342
362	Otu04412	Methylobacterium-Methylorubrum	S_Oxidation;Methylobacterium-Methylorubrum;ASV04412	S_Oxidation	0	0	0	0	0	0	1	0	1	0	0.000819464	0.000844997	0.0073102
363	Otu04431	Acinetobacter	Putative_Sox_coupledto_NitrateReduction;Acinetobacter;ASV04431	Putative_Sox_coupledto_NitrateReduction	0	0	0	1	1	0	1	0	1	0.00192056	0.000717031	0.00103278	0.0055993
364	Otu04441	Acinetobacter	Putative_Sox_coupledto_NitrateReduction;Acinetobacter;ASV04441	Putative_Sox_coupledto_NitrateReduction	0	0	0	1	1	0	1	0	1	0	0.00153649	0.0024411	0.00279965
365	Otu04449	Ottowia	Nitrate_Reduction;Ottowia;ASV04449	Nitrate_Reduction	0	0	0	1	1	0	0	0	0	0	0.000102433	0.0057272	0.000155536
366	Otu04471	Geobacter	N_or_S_Reduction;Geobacter;ASV04471	N_or_S_Reduction	0	0	0	1	1	1	0	0	1	0	0.00102433	0.000187777	0.00715467
367	Otu04497	Flavobacterium	Denitrification_Nitrate_Reduction;Flavobacterium;ASV04497	Denitrification_Nitrate_Reduction	0	0	1	1	1	0	0	0	0	0	0.000717031	0.00469443	0.000777681
368	Otu04506	Thiomonas	N_or_S;Thiomonas;ASV04506	N_or_S	1	0	0	0	1	0	1	0	1	0	0.00399489	0.00159611	0.000933217
369	Otu04524	Nitrosopumilaceae_ge	Nitrification;Nitrosopumilaceae_ge;ASV04524	Nitrification	1	0	0	0	1	0	0	0	0	0	0	0.00525776	0.000933217
370	Otu04534	Nocardioides	Denitrification_Nitrate_Reduction;Nocardioides;ASV04534	Denitrification_Nitrate_Reduction	0	0	1	1	1	0	0	0	0	0.00432125	0.000512165	0.00178388	0.00357733
371	Otu04561	Desulfovibrio	N_or_S_Reduction;Desulfovibrio;ASV04561	N_or_S_Reduction	0	0	0	1	1	1	0	0	1	0	0.00235596	0.00319221	0.000155536
372	Otu04571	Flavobacterium	Denitrification_Nitrate_Reduction;Flavobacterium;ASV04571	Denitrification_Nitrate_Reduction	0	0	1	1	1	0	0	0	0	0.00576167	0.000409732	0.000281666	0.00653252
373	Otu04584	Candidatus_Nitrosotalea	Nitrification;Candidatus_Nitrosotalea;ASV04584	Nitrification	1	0	0	0	1	0	0	0	0	0	0.00215109	0.00178388	0.00108875
374	Otu04596	Candidatus_Nitrosopumilus	Nitrification;Candidatus_Nitrosopumilus;ASV04596	Nitrification	1	0	0	0	1	0	0	0	0	0	0	0.00375554	0.000777681
375	Otu04605	Streptomyces	Nitrate_Reduction;Streptomyces;ASV04605	Nitrate_Reduction	0	0	0	1	1	0	0	0	0	0.0134439	0.000614598	0.000938886	0.00248858
376	Otu04606	PB19_ge	S_Reduction;PB19_ge;ASV04606	S_Reduction	0	0	0	0	0	1	0	0	1	0.00336097	0.000614598	0.0041311	0.000466609
377	Otu04628	Nitrosarchaeum	Nitrification;Nitrosarchaeum;ASV04628	Nitrification	1	0	0	0	1	0	0	0	0	0	0.000102433	0.000375554	0.00373287
378	Otu04645	Candidatus_Nitrososphaera	Nitrification;Candidatus_Nitrososphaera;ASV04645	Nitrification	1	0	0	0	1	0	0	0	0	0.00336097	0.000921897	0.00122055	0.00482162
379	Otu04688	Sulfuritalea	Putative_Sox_coupledto_NitrateReduction;Sulfuritalea;ASV04688	Putative_Sox_coupledto_NitrateReduction	0	0	0	1	1	0	1	0	1	0	0	9.39e-05	0.0090211
380	Otu04699	Sulfuritalea	Putative_Sox_coupledto_NitrateReduction;Sulfuritalea;ASV04699	Putative_Sox_coupledto_NitrateReduction	0	0	0	1	1	0	1	0	1	0	0.000717031	0.000469443	0.00684359
381	Otu04706	Candidatus_Nitrosopumilus	Nitrification;Candidatus_Nitrosopumilus;ASV04706	Nitrification	1	0	0	0	1	0	0	0	0	0.000480139	0.000102433	0.00103278	0.00715467
382	Otu04759	Sulfuritalea	Putative_Sox_coupledto_NitrateReduction;Sulfuritalea;ASV04759	Putative_Sox_coupledto_NitrateReduction	0	0	0	1	1	0	1	0	1	0	0.00174136	0.00281666	0.0017109
383	Otu04825	Xanthomonas	S_Oxidation;Xanthomonas;ASV04825	S_Oxidation	0	0	0	0	0	0	1	0	1	0.000960278	0.000409732	0.00394332	0.00155536
384	Otu04826	Nitrospira	Nitrification;Nitrospira;ASV04826	Nitrification	1	0	0	0	1	0	0	0	0	0.00912264	0.000204866	0.00150222	0.00326626
385	Otu04840	Candidatus_Nitrosotenuis	Nitrification;Candidatus_Nitrosotenuis;ASV04840	Nitrification	1	0	0	0	1	0	0	0	0	0.0273679	0	9.39e-05	0
386	Otu04866	Desulfovibrio	N_or_S_Reduction;Desulfovibrio;ASV04866	N_or_S_Reduction	0	0	0	1	1	1	0	0	1	0.000960278	0.00327786	0.00065722	0.00186644
387	Otu04894	Candidatus_Nitrosopumilus	Nitrification;Candidatus_Nitrosopumilus;ASV04894	Nitrification	1	0	0	0	1	0	0	0	0	0	0	0.00319221	0.00326626
388	Otu04908	Smithella	S_Reduction;Smithella;ASV04908	S_Reduction	0	0	0	0	0	1	0	0	1	0	0.000717031	0.00168999	0.00497716
389	Otu05008	Bacillus	N_or_S;Bacillus;ASV05008	N_or_S	0	0	1	1	1	1	1	0	1	0	0.00133163	0.00103278	0.000777681
390	Otu05034	Paracoccus	N_or_S;Paracoccus;ASV05034	N_or_S	1	0	1	1	1	0	1	0	1	0	0.000921897	0.00384943	0.000466609
391	Otu05070	Nitrosopumilaceae_ge	Nitrification;Nitrosopumilaceae_ge;ASV05070	Nitrification	1	0	0	0	1	0	0	0	0	0	0.000102433	0.00469443	0.000622145
392	Otu05074	Nocardioides	Denitrification_Nitrate_Reduction;Nocardioides;ASV05074	Denitrification_Nitrate_Reduction	0	0	1	1	1	0	0	0	0	0	0.000102433	0.0049761	0
393	Otu05097	Dechloromonas	N_or_S;Dechloromonas;ASV05097	N_or_S	0	0	1	1	1	1	1	0	1	0	0.000512165	0.00319221	0.00186644
394	Otu05101	Nitrososphaeraceae_ge	Nitrification;Nitrososphaeraceae_ge;ASV05101	Nitrification	1	0	0	0	1	0	0	0	0	0	0.0012292	0.00356777	0.000311072
395	Otu05111	Smithella	S_Reduction;Smithella;ASV05111	S_Reduction	0	0	0	0	0	1	0	0	1	0.000960278	0.00112676	0.00375554	0.000155536
396	Otu05113	Geothrix	Nitrate_Reduction;Geothrix;ASV05113	Nitrate_Reduction	0	0	0	1	1	0	0	0	0	0.00528153	0.00276569	0.000187777	0.00217751
397	Otu05123	Desulfocapsaceae_ge	S_Reduction;Desulfocapsaceae_ge;ASV05123	S_Reduction	0	0	0	0	0	1	0	0	1	0	0.000307299	0	0.00622145
398	Otu05163	uncultured_ge	S_Reduction;uncultured_ge;ASV05163	S_Reduction	0	0	0	0	0	1	0	0	1	0.0211261	0	0	0.000155536
399	Otu05191	Pseudomonas	N_or_S;Pseudomonas;ASV05191	N_or_S	0	1	1	1	1	0	1	0	1	0	0.000204866	0.00469443	0.000155536
400	Otu05263	Bosea	S_Oxidation;Bosea;ASV05263	S_Oxidation	0	0	0	0	0	0	1	0	1	0	0.00327786	0.000563332	0.000777681
401	Otu05307	Syntrophus	S_Reduction;Syntrophus;ASV05307	S_Reduction	0	0	0	0	0	1	0	0	1	0	0.00368759	0.000187777	0.00202197
402	Otu05311	Candidatus_Nitrotoga	Nitrification;Candidatus_Nitrotoga;ASV05311	Nitrification	1	0	0	0	1	0	0	0	0	0.0244871	0	0	0
403	Otu05315	Pseudonocardia	Nitrification;Pseudonocardia;ASV05315	Nitrification	1	0	0	0	1	0	0	0	0	0.00528153	0.000819464	0.00262888	0.000622145
404	Otu05326	Hydrogenophaga	N_or_S;Hydrogenophaga;ASV05326	N_or_S	0	0	1	1	1	0	1	0	1	0.00528153	0.000921897	0.00197166	0.00139983
405	Otu05330	uncultured	Photo_S_Ox;uncultured;ASV05330	Photo_S_Ox	0	0	0	0	0	0	0	1	1	0	0.00491678	0.000281666	0
406	Otu05375	Hydrogenophaga	N_or_S;Hydrogenophaga;ASV05375	N_or_S	0	0	1	1	1	0	1	0	1	0.000480139	0.000307299	0.00168999	0.00451055
407	Otu05398	Flavobacterium	Denitrification_Nitrate_Reduction;Flavobacterium;ASV05398	Denitrification_Nitrate_Reduction	0	0	1	1	1	0	0	0	0	0	0.000307299	0.00375554	0.00108875
408	Otu05408	Nitrososphaeraceae_ge	Nitrification;Nitrososphaeraceae_ge;ASV05408	Nitrification	1	0	0	0	1	0	0	0	0	0.000960278	0.000204866	0.000938886	0.000155536
409	Otu05446	Ralstonia	Nitrate_Reduction;Ralstonia;ASV05446	Nitrate_Reduction	0	0	0	1	1	0	0	0	0	0	0.000204866	0.00394332	0.000933217
410	Otu05459	Candidatus_Nitrosotalea	Nitrification;Candidatus_Nitrosotalea;ASV05459	Nitrification	1	0	0	0	1	0	0	0	0	0	0.000307299	9.39e-05	0.00715467
411	Otu05485	Nitrosopumilaceae_ge	Nitrification;Nitrosopumilaceae_ge;ASV05485	Nitrification	1	0	0	0	1	0	0	0	0	0	0	0.0024411	0.00373287
412	Otu05489	Acinetobacter	Putative_Sox_coupledto_NitrateReduction;Acinetobacter;ASV05489	Putative_Sox_coupledto_NitrateReduction	0	0	0	1	1	0	1	0	1	0	0.00102433	0.00234722	0.00217751
413	Otu05497	Syntrophorhabdus	S_Reduction;Syntrophorhabdus;ASV05497	S_Reduction	0	0	0	0	0	1	0	0	1	0	0.00204866	0.00262888	0
414	Otu05503	Flavobacterium	Denitrification_Nitrate_Reduction;Flavobacterium;ASV05503	Denitrification_Nitrate_Reduction	0	0	1	1	1	0	0	0	0	0.000960278	0.0012292	0.00300444	0.000311072
415	Otu05521	Halochromatium	Photo_S_Ox;Halochromatium;ASV05521	Photo_S_Ox	0	0	0	0	0	0	0	1	1	0	0.000204866	0.00178388	0.00388841
416	Otu05532	Pseudomonas	N_or_S;Pseudomonas;ASV05532	N_or_S	0	1	1	1	1	0	1	0	1	0.00144042	0.00143406	0.00178388	0.00108875
417	Otu05537	Spirochaeta	Photo_S_Ox;Spirochaeta;ASV05537	Photo_S_Ox	0	0	0	0	0	0	0	1	1	0.000960278	0.00266326	0.00140833	0.000466609
418	Otu05600	Aquabacterium	Nitrate_Reduction;Aquabacterium;ASV05600	Nitrate_Reduction	0	0	0	1	1	0	0	0	0	0.00288083	0.00163893	0.00103278	0.00186644
419	Otu05646	Flavobacterium	Denitrification_Nitrate_Reduction;Flavobacterium;ASV05646	Denitrification_Nitrate_Reduction	0	0	1	1	1	0	0	0	0	0.000960278	0.00204866	0.00140833	0.00155536
420	Otu05664	Trichlorobacter	S_Reduction;Trichlorobacter;ASV05664	S_Reduction	0	0	0	0	0	1	0	0	1	0	0.00419975	0.000375554	0
421	Otu05700	Nitrospira	Nitrification;Nitrospira;ASV05700	Nitrification	1	0	0	0	1	0	0	0	0	0	0.000717031	0.00225333	0
422	Otu05705	uncultured_ge	S_Reduction;uncultured_ge;ASV05705	S_Reduction	0	0	0	0	0	1	0	0	1	0	0.000717031	0.00375554	0
423	Otu05718	Geobacter	N_or_S_Reduction;Geobacter;ASV05718	N_or_S_Reduction	0	0	0	1	1	1	0	0	1	0	0	0.0041311	0.000466609
424	Otu05746	Candidatus_Nitrosotenuis	Nitrification;Candidatus_Nitrosotenuis;ASV05746	Nitrification	1	0	0	0	1	0	0	0	0	0.000480139	0.0012292	0.00319221	0
425	Otu05786	Methylobacterium-Methylorubrum	S_Oxidation;Methylobacterium-Methylorubrum;ASV05786	S_Oxidation	0	0	0	0	0	0	1	0	1	0.000960278	0.00348272	0.000187777	0.00124429
426	Otu05826	Rhodoplanes	N_or_S;Rhodoplanes;ASV05826	N_or_S	0	0	1	1	1	0	0	1	1	0	0.00184379	0.00262888	0
427	Otu05858	uncultured	Photo_S_Ox;uncultured;ASV05858	Photo_S_Ox	0	0	0	0	0	0	0	1	1	0	0.000921897	0.00337999	0
428	Otu05860	uncultured_ge	Nitrification;uncultured_ge;ASV05860	Nitrification	1	0	0	0	1	0	0	0	0	0	0.000819464	0.00337999	0.000155536
429	Otu05884	Flavobacterium	Denitrification_Nitrate_Reduction;Flavobacterium;ASV05884	Denitrification_Nitrate_Reduction	0	0	1	1	1	0	0	0	0	0	0.00225353	0.00215944	0
430	Otu05924	Desulfatiglans	S_Reduction;Desulfatiglans;ASV05924	S_Reduction	0	0	0	0	0	1	0	0	1	0.00960278	0.000717031	0.00112666	0.000933217
431	Otu05947	Flavobacterium	Denitrification_Nitrate_Reduction;Flavobacterium;ASV05947	Denitrification_Nitrate_Reduction	0	0	1	1	1	0	0	0	0	0	0.00174136	0.00187777	0.00108875
432	Otu05951	Nitrosopumilaceae_ge	Nitrification;Nitrosopumilaceae_ge;ASV05951	Nitrification	1	0	0	0	1	0	0	0	0	0	0	0.00150222	0.00435502
433	Otu05953	Salinisphaera	S_Oxidation;Salinisphaera;ASV05953	S_Oxidation	0	0	0	0	0	0	1	0	1	0	0	0.00206555	0.0017109
434	Otu05963	Nitrospina	Nitrification;Nitrospina;ASV05963	Nitrification	1	0	0	0	1	0	0	0	0	0	0.00204866	0.00178388	0.000777681
435	Otu05973	Pseudomonas	N_or_S;Pseudomonas;ASV05973	N_or_S	0	1	1	1	1	0	1	0	1	0	0.00112676	0.000469443	0.00435502
436	Otu06039	Flavobacterium	Denitrification_Nitrate_Reduction;Flavobacterium;ASV06039	Denitrification_Nitrate_Reduction	0	0	1	1	1	0	0	0	0	0.000480139	0.00133163	0.00178388	0.0017109
437	Otu06078	Acinetobacter	Putative_Sox_coupledto_NitrateReduction;Acinetobacter;ASV06078	Putative_Sox_coupledto_NitrateReduction	0	0	0	1	1	0	1	0	1	0.00288083	0.000717031	0.000563332	0.00311072
438	Otu06091	Syntrophus	S_Reduction;Syntrophus;ASV06091	S_Reduction	0	0	0	0	0	1	0	0	1	0	0.000102433	0.00347388	0.000777681
439	Otu06134	Nitrosopumilaceae_ge	Nitrification;Nitrosopumilaceae_ge;ASV06134	Nitrification	1	0	0	0	1	0	0	0	0	0	0.000819464	0.000751109	0.00419948
440	Otu06137	Streptomyces	Nitrate_Reduction;Streptomyces;ASV06137	Nitrate_Reduction	0	0	0	1	1	0	0	0	0	0	0	0.00253499	0.00217751
441	Otu06155	Flavobacterium	Denitrification_Nitrate_Reduction;Flavobacterium;ASV06155	Denitrification_Nitrate_Reduction	0	0	1	1	1	0	0	0	0	0.00240069	0.000204866	0.00337999	0
442	Otu06198	Sulfuritalea	Putative_Sox_coupledto_NitrateReduction;Sulfuritalea;ASV06198	Putative_Sox_coupledto_NitrateReduction	0	0	0	1	1	0	1	0	1	0	0.0012292	0.00234722	0.000311072
443	Otu06204	Nitrospira	Nitrification;Nitrospira;ASV06204	Nitrification	1	0	0	0	1	0	0	0	0	0.000480139	0.000512165	0.00309832	0.000155536
444	Otu06217	Streptomyces	Nitrate_Reduction;Streptomyces;ASV06217	Nitrate_Reduction	0	0	0	1	1	0	0	0	0	0.00144042	0.000512165	0.00187777	0.00139983
445	Otu06259	Nitrospira	Nitrification;Nitrospira;ASV06259	Nitrification	1	0	0	0	1	0	0	0	0	0.00192056	0.00112676	0.00253499	0
446	Otu06280	Nitrospina	Nitrification;Nitrospina;ASV06280	Nitrification	1	0	0	0	1	0	0	0	0	0.000480139	0.00358516	0.000281666	0.000466609
447	Otu06284	Nitrospira	Nitrification;Nitrospira;ASV06284	Nitrification	1	0	0	0	1	0	0	0	0	0	0.000102433	0.000187777	0.00606591
448	Otu06291	Nitrosopumilaceae_ge	Nitrification;Nitrosopumilaceae_ge;ASV06291	Nitrification	1	0	0	0	1	0	0	0	0	0	0.00133163	0.00215944	0.000777681
449	Otu06327	Flavobacterium	Denitrification_Nitrate_Reduction;Flavobacterium;ASV06327	Denitrification_Nitrate_Reduction	0	0	1	1	1	0	0	0	0	0	0	0.00281666	0.00139983
450	Otu06328	Acinetobacter	Putative_Sox_coupledto_NitrateReduction;Acinetobacter;ASV06328	Putative_Sox_coupledto_NitrateReduction	0	0	0	1	1	0	1	0	1	0.000960278	0.00102433	0.00150222	0.00202197
451	Otu06331	Nisaea	Denitrification_Nitrate_Reduction;Nisaea;ASV06331	Denitrification_Nitrate_Reduction	0	0	1	1	1	0	0	0	0	0.00144042	0.00368759	9.39e-05	0
452	Otu06373	PB19_ge	S_Reduction;PB19_ge;ASV06373	S_Reduction	0	0	0	0	0	1	0	0	1	0.000480139	0.00163893	0.00150222	0.00108875
453	Otu06378	Flavobacterium	Denitrification_Nitrate_Reduction;Flavobacterium;ASV06378	Denitrification_Nitrate_Reduction	0	0	1	1	1	0	0	0	0	0	0.000204866	0.000375554	0.00544377
454	Otu06391	Hydrogenophaga	N_or_S;Hydrogenophaga;ASV06391	N_or_S	0	0	1	1	1	0	1	0	1	0	0.000307299	0.000187777	0.0055993
455	Otu06446	Candidatus_Nitrosotalea	Nitrification;Candidatus_Nitrosotalea;ASV06446	Nitrification	1	0	0	0	1	0	0	0	0	0	0.000204866	0.000187777	0.0055993
456	Otu06493	Flavobacterium	Denitrification_Nitrate_Reduction;Flavobacterium;ASV06493	Denitrification_Nitrate_Reduction	0	0	1	1	1	0	0	0	0	0.000480139	0.000102433	0.00347388	0.000155536
457	Otu06494	Nitrospira	Nitrification;Nitrospira;ASV06494	Nitrification	1	0	0	0	1	0	0	0	0	0.00288083	0.00102433	0.00159611	0.000777681
458	Otu06496	Ferrovibrio	Nitrate_Reduction;Ferrovibrio;ASV06496	Nitrate_Reduction	0	0	0	1	1	0	0	0	0	0.00288083	0.000819464	0.000563332	0.00295519
459	Otu06506	Rhodanobacter	S_Oxidation;Rhodanobacter;ASV06506	S_Oxidation	0	0	0	0	0	0	1	0	1	0	0.00194623	0	0.00248858
460	Otu06533	Flavobacterium	Denitrification_Nitrate_Reduction;Flavobacterium;ASV06533	Denitrification_Nitrate_Reduction	0	0	1	1	1	0	0	0	0	0	0	0.00253499	0.000466609
461	Otu06538	Pseudomonas	N_or_S;Pseudomonas;ASV06538	N_or_S	0	1	1	1	1	0	1	0	1	0	0.000307299	0.000187777	0.00544377
462	Otu06614	Hyphomonas	Denitrification_Nitrate_Reduction;Hyphomonas;ASV06614	Denitrification_Nitrate_Reduction	0	0	1	1	1	0	0	0	0	0.00144042	0.000717031	0.00272277	0
463	Otu06646	Candidatus_Nitrosopumilus	Nitrification;Candidatus_Nitrosopumilus;ASV06646	Nitrification	1	0	0	0	1	0	0	0	0	0	0.000102433	0.000844997	0.00451055
464	Otu06658	Ruegeria	Denitrification_Nitrate_Reduction;Ruegeria;ASV06658	Denitrification_Nitrate_Reduction	0	0	1	1	1	0	0	0	0	0.000480139	0.00163893	0.00065722	0.00233304
465	Otu06662	Thiothrix	S_Oxidation;Thiothrix;ASV06662	S_Oxidation	0	0	0	0	0	0	1	0	1	0	0.000614598	0.000281666	0.00466609
466	Otu06716	Syntrophorhabdus	S_Reduction;Syntrophorhabdus;ASV06716	S_Reduction	0	0	0	0	0	1	0	0	1	0	0.000409732	0.00319221	0
467	Otu06749	Candidatus_Methylomirabilis	Denitrification;Candidatus_Methylomirabilis;ASV06749	Denitrification	0	0	1	0	1	0	0	0	0	0.000480139	0.000204866	0	0.00466609
468	Otu06805	Candidatus_Nitrosopumilus	Nitrification;Candidatus_Nitrosopumilus;ASV06805	Nitrification	1	0	0	0	1	0	0	0	0	0	0.000102433	0.000751109	0.00451055
469	Otu06820	Thiobacillus	N_or_S;Thiobacillus;ASV06820	N_or_S	1	0	1	1	1	1	1	0	1	0	0.000102433	0.000375554	0.00482162
470	Otu06831	Desulfovibrio	N_or_S_Reduction;Desulfovibrio;ASV06831	N_or_S_Reduction	0	0	0	1	1	1	0	0	1	0	0.0012292	9.39e-05	0.000466609
471	Otu06929	Nitrososphaeraceae_ge	Nitrification;Nitrososphaeraceae_ge;ASV06929	Nitrification	1	0	0	0	1	0	0	0	0	0	0.000307299	0.00281666	0.000155536
472	Otu07008	uncultured_ge	S_Reduction;uncultured_ge;ASV07008	S_Reduction	0	0	0	0	0	1	0	0	1	0	0.000102433	0.00300444	0.000466609
473	Otu07050	Geobacter	N_or_S_Reduction;Geobacter;ASV07050	N_or_S_Reduction	0	0	0	1	1	1	0	0	1	0.0163247	0.000102433	9.39e-05	0
474	Otu07062	Desulfovibrio	N_or_S_Reduction;Desulfovibrio;ASV07062	N_or_S_Reduction	0	0	0	1	1	1	0	0	1	0	0.000204866	9.39e-05	0.00233304
475	Otu07077	Syntrophobacter	S_Reduction;Syntrophobacter;ASV07077	S_Reduction	0	0	0	0	0	1	0	0	1	0.000480139	0.00112676	0.00215944	0
476	Otu07080	Flavobacterium	Denitrification_Nitrate_Reduction;Flavobacterium;ASV07080	Denitrification_Nitrate_Reduction	0	0	1	1	1	0	0	0	0	0	0.00133163	0.00197166	0.000311072
477	Otu07081	Methylobacterium-Methylorubrum	S_Oxidation;Methylobacterium-Methylorubrum;ASV07081	S_Oxidation	0	0	0	0	0	0	1	0	1	0	0	0.00234722	0.0017109
478	Otu07118	Flavobacterium	Denitrification_Nitrate_Reduction;Flavobacterium;ASV07118	Denitrification_Nitrate_Reduction	0	0	1	1	1	0	0	0	0	0.00240069	0.00204866	0.000751109	0.000311072
479	Otu07166	Thiocapsa	Photo_S_Ox;Thiocapsa;ASV07166	Photo_S_Ox	0	0	0	0	0	0	0	1	1	0.000480139	0	0.00178388	0.000311072
480	Otu07205	Paracoccus	N_or_S;Paracoccus;ASV07205	N_or_S	1	0	1	1	1	0	1	0	1	0.000960278	0.000819464	0.000563332	0.00279965
481	Otu07222	uncultured_ge	S_Reduction;uncultured_ge;ASV07222	S_Reduction	0	0	0	0	0	1	0	0	1	0.000480139	0.00348272	0	0
482	Otu07282	Nitrosopumilaceae_ge	Nitrification;Nitrosopumilaceae_ge;ASV07282	Nitrification	1	0	0	0	1	0	0	0	0	0	0.000204866	0.00291055	0
483	Otu07307	Acinetobacter	Putative_Sox_coupledto_NitrateReduction;Acinetobacter;ASV07307	Putative_Sox_coupledto_NitrateReduction	0	0	0	1	1	0	1	0	1	0.000960278	0.000819464	0.00168999	0.000933217
484	Otu07352	uncultured_ge	S_Reduction;uncultured_ge;ASV07352	S_Reduction	0	0	0	0	0	1	0	0	1	0.00192056	0.00153649	0.00140833	0
485	Otu07364	Smithella	S_Reduction;Smithella;ASV07364	S_Reduction	0	0	0	0	0	1	0	0	1	0.000480139	0.00102433	0.000844997	0.000155536
486	Otu07392	Nitrosopumilaceae_ge	Nitrification;Nitrosopumilaceae_ge;ASV07392	Nitrification	1	0	0	0	1	0	0	0	0	0.0124836	0.000307299	9.39e-05	0.000622145
487	Otu07400	Hydrogenophaga	N_or_S;Hydrogenophaga;ASV07400	N_or_S	0	0	1	1	1	0	1	0	1	0	0.000409732	0.000938886	0.00279965
488	Otu07401	Nitrosopumilaceae_ge	Nitrification;Nitrosopumilaceae_ge;ASV07401	Nitrification	1	0	0	0	1	0	0	0	0	0	0	0.000281666	0.00482162
489	Otu07408	Pseudonocardia	Nitrification;Pseudonocardia;ASV07408	Nitrification	1	0	0	0	1	0	0	0	0	0	0.000204866	0.000187777	0.000622145
490	Otu07410	Nitrospira	Nitrification;Nitrospira;ASV07410	Nitrification	1	0	0	0	1	0	0	0	0	0	0.000409732	0.00206555	0.000311072
491	Otu07500	uncultured_ge	S_Reduction;uncultured_ge;ASV07500	S_Reduction	0	0	0	0	0	1	0	0	1	0	0	0.000375554	0.00451055
492	Otu07528	Nitrospira	Nitrification;Nitrospira;ASV07528	Nitrification	1	0	0	0	1	0	0	0	0	0	0.00133163	0.000187777	0.0017109
493	Otu07543	Geothrix	Nitrate_Reduction;Geothrix;ASV07543	Nitrate_Reduction	0	0	0	1	1	0	0	0	0	0	0.000204866	0.000187777	0.00435502
494	Otu07574	Flavobacterium	Denitrification_Nitrate_Reduction;Flavobacterium;ASV07574	Denitrification_Nitrate_Reduction	0	0	1	1	1	0	0	0	0	0.00528153	0.000102433	0.00065722	0.0017109
495	Otu07581	Caldithrix	Nitrate_Reduction;Caldithrix;ASV07581	Nitrate_Reduction	0	0	0	1	1	0	0	0	0	0	0.00286812	0.000187777	0.000311072
496	Otu07679	Pseudonocardia	Nitrification;Pseudonocardia;ASV07679	Nitrification	1	0	0	0	1	0	0	0	0	0.00960278	0.000409732	9.39e-05	0.000933217
497	Otu07684	uncultured	Photo_S_Ox;uncultured;ASV07684	Photo_S_Ox	0	0	0	0	0	0	0	1	1	0	0.00112676	0.00150222	0.000777681
498	Otu07701	Paracoccus	N_or_S;Paracoccus;ASV07701	N_or_S	1	0	1	1	1	0	1	0	1	0	0.000409732	0.00262888	0
499	Otu07758	Sulfuritalea	Putative_Sox_coupledto_NitrateReduction;Sulfuritalea;ASV07758	Putative_Sox_coupledto_NitrateReduction	0	0	0	1	1	0	1	0	1	0	0.000102433	0.00281666	0
500	Otu07780	Thiothrix	S_Oxidation;Thiothrix;ASV07780	S_Oxidation	0	0	0	0	0	0	1	0	1	0	0.000102433	0.00215944	0.000777681
501	Otu07786	Flavobacterium	Denitrification_Nitrate_Reduction;Flavobacterium;ASV07786	Denitrification_Nitrate_Reduction	0	0	1	1	1	0	0	0	0	0	0.000512165	0.00197166	0.000777681
502	Otu07787	Nitrosopumilaceae_ge	Nitrification;Nitrosopumilaceae_ge;ASV07787	Nitrification	1	0	0	0	1	0	0	0	0	0	0.000102433	0.00131444	0.00248858
503	Otu07789	Candidatus_Anammoximicrobium	Anammox;Candidatus_Anammoximicrobium;ASV07789	Anammox	0	1	0	0	1	0	0	0	0	0	0.00184379	0.000375554	0.00139983
504	Otu07797	Syntrophus	S_Reduction;Syntrophus;ASV07797	S_Reduction	0	0	0	0	0	1	0	0	1	0	0.00112676	0.00187777	0
505	Otu07848	Flavobacterium	Denitrification_Nitrate_Reduction;Flavobacterium;ASV07848	Denitrification_Nitrate_Reduction	0	0	1	1	1	0	0	0	0	0	0.00133163	0.000844997	0.00139983
506	Otu07857	Methylobacterium-Methylorubrum	S_Oxidation;Methylobacterium-Methylorubrum;ASV07857	S_Oxidation	0	0	0	0	0	0	1	0	1	0	0.00102433	0.000281666	0.00279965
507	Otu07911	Sva0081_sediment_group	S_Reduction;Sva0081_sediment_group;ASV07911	S_Reduction	0	0	0	0	0	1	0	0	1	0.000480139	0.000409732	0.00234722	0.000155536
508	Otu07941	uncultured_ge	S_Reduction;uncultured_ge;ASV07941	S_Reduction	0	0	0	0	0	1	0	0	1	0	0.00174136	0.000187777	0.00124429
509	Otu07948	Syntrophobacter	S_Reduction;Syntrophobacter;ASV07948	S_Reduction	0	0	0	0	0	1	0	0	1	0	0.000204866	0.00159611	0.00124429
510	Otu07956	Flavobacterium	Denitrification_Nitrate_Reduction;Flavobacterium;ASV07956	Denitrification_Nitrate_Reduction	0	0	1	1	1	0	0	0	0	0	0.000409732	0.00206555	0.000622145
511	Otu07964	Fusibacter	S_Reduction;Fusibacter;ASV07964	S_Reduction	0	0	0	0	0	1	0	0	1	0.0115233	0	0.000563332	0
512	Otu08038	Lactobacillus	Nitrate_Reduction;Lactobacillus;ASV08038	Nitrate_Reduction	0	0	0	1	1	0	0	0	0	0	0.0012292	0.00112666	0.000777681
513	Otu08063	Nitrosopumilaceae_ge	Nitrification;Nitrosopumilaceae_ge;ASV08063	Nitrification	1	0	0	0	1	0	0	0	0	0.00432125	0.000102433	0.00140833	0.000777681
514	Otu08094	Sulfurifustis	S_Oxidation;Sulfurifustis;ASV08094	S_Oxidation	0	0	0	0	0	0	1	0	1	0.0129638	0	0	0.000466609
515	Otu08166	Pseudomonas	N_or_S;Pseudomonas;ASV08166	N_or_S	0	1	1	1	1	0	1	0	1	0.000960278	0.000409732	0.000938886	0.00155536
516	Otu08189	Flavobacterium	Denitrification_Nitrate_Reduction;Flavobacterium;ASV08189	Denitrification_Nitrate_Reduction	0	0	1	1	1	0	0	0	0	0.00192056	0	0	0.00388841
517	Otu08255	Candidatus_Nitrosotenuis	Nitrification;Candidatus_Nitrosotenuis;ASV08255	Nitrification	1	0	0	0	1	0	0	0	0	0.00288083	0.000102433	0.00206555	0
518	Otu08260	Desulfoprunum	S_Reduction;Desulfoprunum;ASV08260	S_Reduction	0	0	0	0	0	1	0	0	1	0	0	0.00215944	0.000933217
519	Otu08270	Nitrosopumilaceae_ge	Nitrification;Nitrosopumilaceae_ge;ASV08270	Nitrification	1	0	0	0	1	0	0	0	0	0	0.000102433	0.00206555	0
520	Otu08292	PB19_ge	S_Reduction;PB19_ge;ASV08292	S_Reduction	0	0	0	0	0	1	0	0	1	0	0.00194623	9.39e-05	0.00139983
521	Otu08325	Flavobacterium	Denitrification_Nitrate_Reduction;Flavobacterium;ASV08325	Denitrification_Nitrate_Reduction	0	0	1	1	1	0	0	0	0	0	0.000512165	0.00103278	0.00108875
522	Otu08339	Desulfatiglans	S_Reduction;Desulfatiglans;ASV08339	S_Reduction	0	0	0	0	0	1	0	0	1	0	0.00184379	0.000844997	0
523	Otu08344	Geobacter	N_or_S_Reduction;Geobacter;ASV08344	N_or_S_Reduction	0	0	0	1	1	1	0	0	1	0	0.00133163	0.000563332	0.00124429
524	Otu08382	Syntrophus	S_Reduction;Syntrophus;ASV08382	S_Reduction	0	0	0	0	0	1	0	0	1	0	0.00133163	0.00140833	0
525	Otu08441	Bradymonadales_ge	S_Reduction;Bradymonadales_ge;ASV08441	S_Reduction	0	0	0	0	0	1	0	0	1	0	0.000717031	0.00065722	0.00217751
526	Otu08495	Nitrosopumilaceae_ge	Nitrification;Nitrosopumilaceae_ge;ASV08495	Nitrification	1	0	0	0	1	0	0	0	0	0	0.00215109	0.000281666	0.000622145
527	Otu08539	Nocardioides	Denitrification_Nitrate_Reduction;Nocardioides;ASV08539	Denitrification_Nitrate_Reduction	0	0	1	1	1	0	0	0	0	0.000480139	0.00174136	0.000281666	0.000933217
528	Otu08557	Nitrospira	Nitrification;Nitrospira;ASV08557	Nitrification	1	0	0	0	1	0	0	0	0	0	0.000102433	0.00225333	0.000311072
529	Otu08572	Desulfovibrio	N_or_S_Reduction;Desulfovibrio;ASV08572	N_or_S_Reduction	0	0	0	1	1	1	0	0	1	0	0.00245839	0.000187777	0.000155536
530	Otu08604	Syntrophorhabdus	S_Reduction;Syntrophorhabdus;ASV08604	S_Reduction	0	0	0	0	0	1	0	0	1	0	0.00112676	0.00103278	0.000777681
531	Otu08606	Fusibacter	S_Reduction;Fusibacter;ASV08606	S_Reduction	0	0	0	0	0	1	0	0	1	0	0.000614598	0.000563332	0.00217751
532	Otu08630	Desulfobulbus	N_or_S_Reduction;Desulfobulbus;ASV08630	N_or_S_Reduction	0	0	0	1	1	1	0	0	1	0	0	0.00206555	0.000777681
533	Otu08637	Rhodomicrobium	Photo_S_Ox;Rhodomicrobium;ASV08637	Photo_S_Ox	0	0	0	0	0	0	0	1	1	0	0.000409732	0.00206555	0.000155536
534	Otu08638	uncultured	Photo_S_Ox;uncultured;ASV08638	Photo_S_Ox	0	0	0	0	0	0	0	1	1	0	0.000717031	0.00187777	0
535	Otu08641	Sva0081_sediment_group	S_Reduction;Sva0081_sediment_group;ASV08641	S_Reduction	0	0	0	0	0	1	0	0	1	0	0.000204866	0.00159611	0.000777681
536	Otu08665	Geothrix	Nitrate_Reduction;Geothrix;ASV08665	Nitrate_Reduction	0	0	0	1	1	0	0	0	0	0	0.000921897	0	0.00264412
537	Otu08685	Sva0081_sediment_group	S_Reduction;Sva0081_sediment_group;ASV08685	S_Reduction	0	0	0	0	0	1	0	0	1	0.00432125	0.000717031	0.000375554	0.000933217
538	Otu08729	uncultured_ge	S_Reduction;uncultured_ge;ASV08729	S_Reduction	0	0	0	0	0	1	0	0	1	0.000480139	0.000409732	0.00150222	0.000777681
539	Otu08743	uncultured_ge	S_Reduction;uncultured_ge;ASV08743	S_Reduction	0	0	0	0	0	1	0	0	1	0.0120035	0	0	0
540	Otu08818	Fusibacter	S_Reduction;Fusibacter;ASV08818	S_Reduction	0	0	0	0	0	1	0	0	1	0.000480139	0.000102433	0.00225333	0
541	Otu08880	Nitrospira	Nitrification;Nitrospira;ASV08880	Nitrification	1	0	0	0	1	0	0	0	0	0	0.000102433	0.000187777	0.00357733
542	Otu08970	Flavobacterium	Denitrification_Nitrate_Reduction;Flavobacterium;ASV08970	Denitrification_Nitrate_Reduction	0	0	1	1	1	0	0	0	0	0	0.000102433	0.000281666	0.00326626
543	Otu08996	Thauera	Denitrification_Nitrate_Reduction;Thauera;ASV08996	Denitrification_Nitrate_Reduction	0	0	1	1	1	0	0	0	0	0	0.000102433	0.000563332	0
544	Otu09004	Nitrospira	Nitrification;Nitrospira;ASV09004	Nitrification	1	0	0	0	1	0	0	0	0	0	0	0.000281666	0.0034218
545	Otu09055	uncultured_ge	S_Reduction;uncultured_ge;ASV09055	S_Reduction	0	0	0	0	0	1	0	0	1	0	0.000512165	0.00168999	0.000155536
546	Otu09138	Pseudomonas	N_or_S;Pseudomonas;ASV09138	N_or_S	0	1	1	1	1	0	1	0	1	0	0.000307299	0.00206555	0
547	Otu09168	Stenotrophomonas	Nitrate_Reduction;Stenotrophomonas;ASV09168	Nitrate_Reduction	0	0	0	1	1	0	0	0	0	0	0.000512165	0.00122055	0.000933217
548	Otu09172	Streptomyces	Nitrate_Reduction;Streptomyces;ASV09172	Nitrate_Reduction	0	0	0	1	1	0	0	0	0	0.000480139	0.00215109	0.000187777	0
549	Otu09191	Desulfovibrio	N_or_S_Reduction;Desulfovibrio;ASV09191	N_or_S_Reduction	0	0	0	1	1	1	0	0	1	0	0.0012292	0.00112666	0
550	Otu09197	Steroidobacter	Denitrification_Nitrate_Reduction;Steroidobacter;ASV09197	Denitrification_Nitrate_Reduction	0	0	1	1	1	0	0	0	0	0.000480139	0.000102433	0.00168999	0
551	Otu09278	Pseudomonas	N_or_S;Pseudomonas;ASV09278	N_or_S	0	1	1	1	1	0	1	0	1	0	0.000204866	0.00168999	0.000622145
552	Otu09308	Nitrospira	Nitrification;Nitrospira;ASV09308	Nitrification	1	0	0	0	1	0	0	0	0	0	0.00133163	0.00065722	0.000622145
553	Otu09330	Flavobacterium	Denitrification_Nitrate_Reduction;Flavobacterium;ASV09330	Denitrification_Nitrate_Reduction	0	0	1	1	1	0	0	0	0	0	0.000921897	0.00112666	0.000466609
554	Otu09349	Meiothermus	S_Oxidation;Meiothermus;ASV09349	S_Oxidation	0	0	0	0	0	0	1	0	1	0.00192056	0.00204866	0	0
555	Otu09353	Anaeromyxobacter	Nitrate_Reduction;Anaeromyxobacter;ASV09353	Nitrate_Reduction	0	0	0	1	1	0	0	0	0	0.00960278	0.000409732	0	0
556	Otu09374	Rhodoplanes	N_or_S;Rhodoplanes;ASV09374	N_or_S	0	0	1	1	1	0	0	1	1	0	0.000204866	0	0.0034218
557	Otu09381	Fusibacter	S_Reduction;Fusibacter;ASV09381	S_Reduction	0	0	0	0	0	1	0	0	1	0.0115233	0	0	0
558	Otu09410	Iamia	Denitrification_Nitrate_Reduction;Iamia;ASV09410	Denitrification_Nitrate_Reduction	0	0	1	1	1	0	0	0	0	0	0.000102433	0.00206555	0.000155536
559	Otu09491	Flavobacterium	Denitrification_Nitrate_Reduction;Flavobacterium;ASV09491	Denitrification_Nitrate_Reduction	0	0	1	1	1	0	0	0	0	0	0.000614598	0.00150222	0.000155536
560	Otu09560	Nitrospira	Nitrification;Nitrospira;ASV09560	Nitrification	1	0	0	0	1	0	0	0	0	0	0.00143406	0.000469443	0.000622145
561	Otu09575	Lactobacillus	Nitrate_Reduction;Lactobacillus;ASV09575	Nitrate_Reduction	0	0	0	1	1	0	0	0	0	0	0.000204866	0.00187777	0
562	Otu09734	Syntrophus	S_Reduction;Syntrophus;ASV09734	S_Reduction	0	0	0	0	0	1	0	0	1	0	0.000102433	0.00150222	0.000777681
563	Otu09765	Pseudomonas	N_or_S;Pseudomonas;ASV09765	N_or_S	0	1	1	1	1	0	1	0	1	0.000480139	0.000307299	0.00159611	0.000155536
564	Otu09840	Syntrophus	S_Reduction;Syntrophus;ASV09840	S_Reduction	0	0	0	0	0	1	0	0	1	0.00288083	0.000307299	0	0.00202197
565	Otu09848	Thiohalocapsa	Photo_S_Ox;Thiohalocapsa;ASV09848	Photo_S_Ox	0	0	0	0	0	0	0	1	1	0.00336097	0.000204866	0.00103278	0.000155536
566	Otu09850	Streptomyces	Nitrate_Reduction;Streptomyces;ASV09850	Nitrate_Reduction	0	0	0	1	1	0	0	0	0	0.000960278	0	9.39e-05	0.00264412
567	Otu09956	Desulfatiglans	S_Reduction;Desulfatiglans;ASV09956	S_Reduction	0	0	0	0	0	1	0	0	1	0	0.000819464	0.000751109	0.000311072
568	Otu09963	Smithella	S_Reduction;Smithella;ASV09963	S_Reduction	0	0	0	0	0	1	0	0	1	0	0.000717031	0.000751109	0.00108875
569	Otu09964	Geobacter	N_or_S_Reduction;Geobacter;ASV09964	N_or_S_Reduction	0	0	0	1	1	1	0	0	1	0	0.00163893	0.000187777	0.000622145
570	Otu10009	Sva0081_sediment_group	S_Reduction;Sva0081_sediment_group;ASV10009	S_Reduction	0	0	0	0	0	1	0	0	1	0	0.000614598	0.00112666	0.000466609
571	Otu10010	Citrifermentans	S_Reduction;Citrifermentans;ASV10010	S_Reduction	0	0	0	0	0	1	0	0	1	0	0.000307299	0.00150222	0.000311072
572	Otu10034	Thiothrix	S_Oxidation;Thiothrix;ASV10034	S_Oxidation	0	0	0	0	0	0	1	0	1	0.000960278	0	0.00122055	0.000622145
573	Otu10057	Nitrosopumilaceae_ge	Nitrification;Nitrosopumilaceae_ge;ASV10057	Nitrification	1	0	0	0	1	0	0	0	0	0	0.000307299	9.39e-05	0.00264412
574	Otu10064	Flavobacterium	Denitrification_Nitrate_Reduction;Flavobacterium;ASV10064	Denitrification_Nitrate_Reduction	0	0	1	1	1	0	0	0	0	0.000480139	0	0.000938886	0.00155536
575	Otu10108	Pseudomonas	N_or_S;Pseudomonas;ASV10108	N_or_S	0	1	1	1	1	0	1	0	1	0	0.000614598	0.00103278	0.000466609
576	Otu10132	Candidatus_Methylomirabilis	Denitrification;Candidatus_Methylomirabilis;ASV10132	Denitrification	0	0	1	0	1	0	0	0	0	0	0.000102433	0.000469443	0.00233304
577	Otu10249	Acinetobacter	Putative_Sox_coupledto_NitrateReduction;Acinetobacter;ASV10249	Putative_Sox_coupledto_NitrateReduction	0	0	0	1	1	0	1	0	1	0	0.000819464	0.000844997	0.000311072
578	Otu10255	Nitrososphaeraceae_ge	Nitrification;Nitrososphaeraceae_ge;ASV10255	Nitrification	1	0	0	0	1	0	0	0	0	0.00144042	0.000512165	0.000375554	0
579	Otu10295	PB19_ge	S_Reduction;PB19_ge;ASV10295	S_Reduction	0	0	0	0	0	1	0	0	1	0	0.000102433	0	0.00295519
580	Otu10327	Aquabacterium	Nitrate_Reduction;Aquabacterium;ASV10327	Nitrate_Reduction	0	0	0	1	1	0	0	0	0	0	0.00163893	9.39e-05	0.000466609
581	Otu10380	Candidatus_Nitrosotalea	Nitrification;Candidatus_Nitrosotalea;ASV10380	Nitrification	1	0	0	0	1	0	0	0	0	0	0	9.39e-05	0.00295519
582	Otu10382	Candidatus_Nitrosotalea	Nitrification;Candidatus_Nitrosotalea;ASV10382	Nitrification	1	0	0	0	1	0	0	0	0	0.00192056	0	0.00112666	0.000622145
583	Otu10390	Bradymonadales_ge	S_Reduction;Bradymonadales_ge;ASV10390	S_Reduction	0	0	0	0	0	1	0	0	1	0	0	0.00187777	0
584	Otu10409	Thiothrix	S_Oxidation;Thiothrix;ASV10409	S_Oxidation	0	0	0	0	0	0	1	0	1	0	0.00163893	0.000281666	0.000155536
585	Otu10539	Flavobacterium	Denitrification_Nitrate_Reduction;Flavobacterium;ASV10539	Denitrification_Nitrate_Reduction	0	0	1	1	1	0	0	0	0	0	0	0.00103278	0.000622145
586	Otu10554	Acinetobacter	Putative_Sox_coupledto_NitrateReduction;Acinetobacter;ASV10554	Putative_Sox_coupledto_NitrateReduction	0	0	0	1	1	0	1	0	1	0	0.000102433	0.00065722	0.00124429
587	Otu10592	Candidatus_Methylomirabilis	Denitrification;Candidatus_Methylomirabilis;ASV10592	Denitrification	0	0	1	0	1	0	0	0	0	0	0	0.000563332	0.00217751
588	Otu10639	uncultured	S_Reduction;uncultured;ASV10639	S_Reduction	0	0	0	0	0	1	0	0	1	0	0.000204866	0.00159611	0
589	Otu10681	Candidatus_Anammoximicrobium	Anammox;Candidatus_Anammoximicrobium;ASV10681	Anammox	0	1	0	0	1	0	0	0	0	0	0.000102433	0.00112666	0.000933217
590	Otu10761	Thiobacillus	N_or_S;Thiobacillus;ASV10761	N_or_S	1	0	1	1	1	1	1	0	1	0	0	0.000751109	0.0017109
591	Otu10784	uncultured_ge	S_Reduction;uncultured_ge;ASV10784	S_Reduction	0	0	0	0	0	1	0	0	1	0.000480139	0.000204866	0	0.00248858
592	Otu10898	Nitrosopumilaceae_ge	Nitrification;Nitrosopumilaceae_ge;ASV10898	Nitrification	1	0	0	0	1	0	0	0	0	0	0.0012292	0.000375554	0.000311072
593	Otu10914	Sulfurifustis	S_Oxidation;Sulfurifustis;ASV10914	S_Oxidation	0	0	0	0	0	0	1	0	1	0	0	0	0.00279965
594	Otu10933	Anaeromyxobacter	Nitrate_Reduction;Anaeromyxobacter;ASV10933	Nitrate_Reduction	0	0	0	1	1	0	0	0	0	0	0.000307299	0.000844997	0.000933217
595	Otu10969	Desulfobulbus	N_or_S_Reduction;Desulfobulbus;ASV10969	N_or_S_Reduction	0	0	0	1	1	1	0	0	1	0	0.000717031	0.00103278	0
596	Otu10972	Flavobacterium	Denitrification_Nitrate_Reduction;Flavobacterium;ASV10972	Denitrification_Nitrate_Reduction	0	0	1	1	1	0	0	0	0	0	0.000204866	0.00150222	0
597	Otu11017	Flavobacterium	Denitrification_Nitrate_Reduction;Flavobacterium;ASV11017	Denitrification_Nitrate_Reduction	0	0	1	1	1	0	0	0	0	0.00144042	0.000102433	0.00131444	0
598	Otu11068	Anaeromyxobacter	Nitrate_Reduction;Anaeromyxobacter;ASV11068	Nitrate_Reduction	0	0	0	1	1	0	0	0	0	0.00816236	0.000102433	0	0
599	Otu11146	Acinetobacter	Putative_Sox_coupledto_NitrateReduction;Acinetobacter;ASV11146	Putative_Sox_coupledto_NitrateReduction	0	0	0	1	1	0	1	0	1	0	0.000102433	0.000281666	0.00202197
600	Otu11211	Anaeromyxobacter	Nitrate_Reduction;Anaeromyxobacter;ASV11211	Nitrate_Reduction	0	0	0	1	1	0	0	0	0	0	0.000307299	0	0.000155536
601	Otu11248	Candidatus_Methylomirabilis	Denitrification;Candidatus_Methylomirabilis;ASV11248	Denitrification	0	0	1	0	1	0	0	0	0	0	0	0.000938886	0.00124429
602	Otu11267	Chlorobaculum	S_Oxidation_N_or_S;Chlorobaculum;ASV11267	S_Oxidation_N_or_S	0	0	0	0	0	0	1	1	1	0	0	0.000187777	0.00233304
603	Otu11468	Candidatus_Thiobios	S_Oxidation_N_or_S;Candidatus_Thiobios;ASV11468	S_Oxidation_N_or_S	0	0	0	0	0	0	1	1	1	0	0.000102433	9.39e-05	0.00233304
604	Otu11531	Ferrovibrio	Nitrate_Reduction;Ferrovibrio;ASV11531	Nitrate_Reduction	0	0	0	1	1	0	0	0	0	0.000480139	0.000102433	0.000563332	0.00139983
605	Otu11590	Thiothrix	S_Oxidation;Thiothrix;ASV11590	S_Oxidation	0	0	0	0	0	0	1	0	1	0	0	0.00150222	0.000155536
606	Otu11624	Flavobacterium	Denitrification_Nitrate_Reduction;Flavobacterium;ASV11624	Denitrification_Nitrate_Reduction	0	0	1	1	1	0	0	0	0	0	0.000819464	0.000751109	0
607	Otu11642	Candidatus_Nitrososphaera	Nitrification;Candidatus_Nitrososphaera;ASV11642	Nitrification	1	0	0	0	1	0	0	0	0	0	0	0.000281666	0.0017109
608	Otu11644	Geobacteraceae_ge	S_Reduction;Geobacteraceae_ge;ASV11644	S_Reduction	0	0	0	0	0	1	0	0	1	0	0	0.000938886	0.000777681
609	Otu11703	Rhizomicrobium	Nitrate_Reduction;Rhizomicrobium;ASV11703	Nitrate_Reduction	0	0	0	1	1	0	0	0	0	0	0.000409732	0.00103278	0.000155536
610	Otu11711	Desulfobulbus	N_or_S_Reduction;Desulfobulbus;ASV11711	N_or_S_Reduction	0	0	0	1	1	1	0	0	1	0	0.000102433	0.000469443	0.00139983
611	Otu11730	Flavobacterium	Denitrification_Nitrate_Reduction;Flavobacterium;ASV11730	Denitrification_Nitrate_Reduction	0	0	1	1	1	0	0	0	0	0.000480139	0	0	0.0017109
612	Otu11809	Nocardioides	Denitrification_Nitrate_Reduction;Nocardioides;ASV11809	Denitrification_Nitrate_Reduction	0	0	1	1	1	0	0	0	0	0	0.000102433	0.000751109	0.00108875
613	Otu11829	uncultured_ge	S_Reduction;uncultured_ge;ASV11829	S_Reduction	0	0	0	0	0	1	0	0	1	0.00144042	0.000614598	0.000187777	0.000777681
614	Otu11881	Nitrosopumilaceae_ge	Nitrification;Nitrosopumilaceae_ge;ASV11881	Nitrification	1	0	0	0	1	0	0	0	0	0.000480139	0	0.00140833	0
615	Otu11907	Desulfovibrio	N_or_S_Reduction;Desulfovibrio;ASV11907	N_or_S_Reduction	0	0	0	1	1	1	0	0	1	0.000480139	0.000307299	0	0.00186644
616	Otu11950	Nitrospina	Nitrification;Nitrospina;ASV11950	Nitrification	1	0	0	0	1	0	0	0	0	0	0	0.000187777	0.00217751
617	Otu12023	Desulfomicrobium	S_Reduction;Desulfomicrobium;ASV12023	S_Reduction	0	0	0	0	0	1	0	0	1	0	0.000102433	0.00065722	0.000311072
618	Otu12088	Halochromatium	Photo_S_Ox;Halochromatium;ASV12088	Photo_S_Ox	0	0	0	0	0	0	0	1	1	0	0.000512165	0.000563332	0.000155536
619	Otu12213	SCGC_AB-179-E04_ge	Nitrification;SCGC_AB-179-E04_ge;ASV12213	Nitrification	1	0	0	0	1	0	0	0	0	0	0.000409732	0.000938886	0.000155536
620	Otu12268	Lactobacillus	Nitrate_Reduction;Lactobacillus;ASV12268	Nitrate_Reduction	0	0	0	1	1	0	0	0	0	0	0.000819464	9.39e-05	0.000933217
621	Otu12346	Acinetobacter	Putative_Sox_coupledto_NitrateReduction;Acinetobacter;ASV12346	Putative_Sox_coupledto_NitrateReduction	0	0	0	1	1	0	1	0	1	0	0.000921897	0.000375554	0.000155536
622	Otu12390	Desulfatirhabdium	S_Reduction;Desulfatirhabdium;ASV12390	S_Reduction	0	0	0	0	0	1	0	0	1	0	0.000102433	9.39e-05	0.00186644
623	Otu12404	Desulfocapsaceae_ge	S_Reduction;Desulfocapsaceae_ge;ASV12404	S_Reduction	0	0	0	0	0	1	0	0	1	0	0.000307299	0.000844997	0.000311072
624	Otu12471	Desulfovibrio	N_or_S_Reduction;Desulfovibrio;ASV12471	N_or_S_Reduction	0	0	0	1	1	1	0	0	1	0	0.000102433	0.000375554	0.00139983
625	Otu12480	Nocardioides	Denitrification_Nitrate_Reduction;Nocardioides;ASV12480	Denitrification_Nitrate_Reduction	0	0	1	1	1	0	0	0	0	0	0.000307299	0.00103278	0
626	Otu12552	PB19_ge	S_Reduction;PB19_ge;ASV12552	S_Reduction	0	0	0	0	0	1	0	0	1	0.000480139	0	0.00103278	0.000311072
627	Otu12553	Thiothrix	S_Oxidation;Thiothrix;ASV12553	S_Oxidation	0	0	0	0	0	0	1	0	1	0	0.000819464	0.000563332	0
628	Otu12570	Oscillochloris	Photo_S_Ox;Oscillochloris;ASV12570	Photo_S_Ox	0	0	0	0	0	0	0	1	1	0	0.000921897	0.000281666	0.000311072
629	Otu12648	Schlesneria	Nitrate_Reduction;Schlesneria;ASV12648	Nitrate_Reduction	0	0	0	1	1	0	0	0	0	0.00192056	0.000819464	0.000187777	0
630	Otu12707	Nitrosopumilaceae_ge	Nitrification;Nitrosopumilaceae_ge;ASV12707	Nitrification	1	0	0	0	1	0	0	0	0	0	0	0.000375554	0.00155536
631	Otu12762	Candidatus_Methanoperedens	Nitrate_Reduction;Candidatus_Methanoperedens;ASV12762	Nitrate_Reduction	0	0	0	1	1	0	0	0	0	0	0.000921897	0.000281666	0.000311072
632	Otu12782	Candidatus_Brocadia	Anammox;Candidatus_Brocadia;ASV12782	Anammox	0	1	0	0	1	0	0	0	0	0	0.000102433	9.39e-05	0.00186644
633	Otu12834	Acinetobacter	Putative_Sox_coupledto_NitrateReduction;Acinetobacter;ASV12834	Putative_Sox_coupledto_NitrateReduction	0	0	0	1	1	0	1	0	1	0	0.000409732	0.000281666	0.000933217
634	Otu12837	Anaeromyxobacter	Nitrate_Reduction;Anaeromyxobacter;ASV12837	Nitrate_Reduction	0	0	0	1	1	0	0	0	0	0	0.000307299	0.000281666	0.00108875
635	Otu12859	Nitrososphaeraceae_ge	Nitrification;Nitrososphaeraceae_ge;ASV12859	Nitrification	1	0	0	0	1	0	0	0	0	0	0.000102433	0.000187777	0.00155536
636	Otu12887	Thioalkalimicrobium	S_Oxidation;Thioalkalimicrobium;ASV12887	S_Oxidation	0	0	0	0	0	0	1	0	1	0	0.000307299	0.000938886	0
637	Otu12987	Flavobacterium	Denitrification_Nitrate_Reduction;Flavobacterium;ASV12987	Denitrification_Nitrate_Reduction	0	0	1	1	1	0	0	0	0	0	0.00112676	0.000187777	0
638	Otu13061	uncultured_ge	S_Reduction;uncultured_ge;ASV13061	S_Reduction	0	0	0	0	0	1	0	0	1	0	0.00112676	9.39e-05	0.000155536
639	Otu13066	Nocardioides	Denitrification_Nitrate_Reduction;Nocardioides;ASV13066	Denitrification_Nitrate_Reduction	0	0	1	1	1	0	0	0	0	0.000960278	0.000717031	9.39e-05	0.000466609
640	Otu13113	Lactobacillus	Nitrate_Reduction;Lactobacillus;ASV13113	Nitrate_Reduction	0	0	0	1	1	0	0	0	0	0	0.000921897	0.000375554	0
641	Otu13122	Pseudomonas	N_or_S;Pseudomonas;ASV13122	N_or_S	0	1	1	1	1	0	1	0	1	0.000480139	0.000102433	0.000469443	0.000777681
642	Otu13179	Nitrosopumilaceae_ge	Nitrification;Nitrosopumilaceae_ge;ASV13179	Nitrification	1	0	0	0	1	0	0	0	0	0	0.000102433	0.000187777	0.00155536
643	Otu13254	Nitrospira	Nitrification;Nitrospira;ASV13254	Nitrification	1	0	0	0	1	0	0	0	0	0	0.00112676	9.39e-05	0
644	Otu13322	SEEP-SRB1	S_Reduction;SEEP-SRB1;ASV13322	S_Reduction	0	0	0	0	0	1	0	0	1	0	0.000204866	9.39e-05	0.00139983
645	Otu13527	uncultured	S_Reduction;uncultured;ASV13527	S_Reduction	0	0	0	0	0	1	0	0	1	0.000480139	0	0.000938886	0.000155536
646	Otu13540	Flavobacterium	Denitrification_Nitrate_Reduction;Flavobacterium;ASV13540	Denitrification_Nitrate_Reduction	0	0	1	1	1	0	0	0	0	0	0.000204866	0.000938886	0
647	Otu13672	Nitrosopumilaceae_ge	Nitrification;Nitrosopumilaceae_ge;ASV13672	Nitrification	1	0	0	0	1	0	0	0	0	0	0.000921897	0.000187777	0.000155536
648	Otu13695	Desulfatiglans	S_Reduction;Desulfatiglans;ASV13695	S_Reduction	0	0	0	0	0	1	0	0	1	0.000480139	0.000102433	0.000187777	0.000933217
649	Otu13792	Salinisphaera	S_Oxidation;Salinisphaera;ASV13792	S_Oxidation	0	0	0	0	0	0	1	0	1	0	0	0.00103278	0
650	Otu13865	Rhodoplanes	N_or_S;Rhodoplanes;ASV13865	N_or_S	0	0	1	1	1	0	0	1	1	0	0.000102433	0.000187777	0.000622145
651	Otu13888	PB19_ge	S_Reduction;PB19_ge;ASV13888	S_Reduction	0	0	0	0	0	1	0	0	1	0.000480139	0.000204866	0.000187777	0.000933217
652	Otu13890	Sva0081_sediment_group	S_Reduction;Sva0081_sediment_group;ASV13890	S_Reduction	0	0	0	0	0	1	0	0	1	0	0.000102433	0.000844997	0.000155536
653	Otu13904	Desulfovibrio	N_or_S_Reduction;Desulfovibrio;ASV13904	N_or_S_Reduction	0	0	0	1	1	1	0	0	1	0	0.000819464	0	0.000466609
654	Otu13917	uncultured_ge	S_Reduction;uncultured_ge;ASV13917	S_Reduction	0	0	0	0	0	1	0	0	1	0	0.000102433	0.000938886	0
655	Otu13928	Nitrosopumilaceae_ge	Nitrification;Nitrosopumilaceae_ge;ASV13928	Nitrification	1	0	0	0	1	0	0	0	0	0	0.00102433	9.39e-05	0
656	Otu13971	Flavobacterium	Denitrification_Nitrate_Reduction;Flavobacterium;ASV13971	Denitrification_Nitrate_Reduction	0	0	1	1	1	0	0	0	0	0	0.000204866	0.00065722	0.000311072
657	Otu14117	uncultured_ge	S_Reduction;uncultured_ge;ASV14117	S_Reduction	0	0	0	0	0	1	0	0	1	0	0.000921897	0	0
658	Otu14136	Acinetobacter	Putative_Sox_coupledto_NitrateReduction;Acinetobacter;ASV14136	Putative_Sox_coupledto_NitrateReduction	0	0	0	1	1	0	1	0	1	0	0.000102433	0.000281666	0.000466609
659	Otu14160	uncultured_ge	S_Reduction;uncultured_ge;ASV14160	S_Reduction	0	0	0	0	0	1	0	0	1	0	0.000512165	0.000469443	0
660	Otu14315	Candidatus_Nitrosopumilus	Nitrification;Candidatus_Nitrosopumilus;ASV14315	Nitrification	1	0	0	0	1	0	0	0	0	0	0.000102433	0.000375554	0.000155536
661	Otu14457	Acinetobacter	Putative_Sox_coupledto_NitrateReduction;Acinetobacter;ASV14457	Putative_Sox_coupledto_NitrateReduction	0	0	0	1	1	0	1	0	1	0.000960278	0.000204866	9.39e-05	0.000777681
662	Otu14498	Pseudomonas	N_or_S;Pseudomonas;ASV14498	N_or_S	0	1	1	1	1	0	1	0	1	0	0.000204866	9.39e-05	0.00108875
663	Otu14617	Flavobacterium	Denitrification_Nitrate_Reduction;Flavobacterium;ASV14617	Denitrification_Nitrate_Reduction	0	0	1	1	1	0	0	0	0	0	0.000409732	0.000375554	0
664	Otu14628	Alcaligenes	N_or_S;Alcaligenes;ASV14628	N_or_S	0	0	1	1	1	0	1	0	1	0	0.000307299	9.39e-05	0.000777681
665	Otu14690	Spirochaeta	Photo_S_Ox;Spirochaeta;ASV14690	Photo_S_Ox	0	0	0	0	0	0	0	1	1	0	0.000307299	0.000563332	0
666	Otu14720	Syntrophorhabdus	S_Reduction;Syntrophorhabdus;ASV14720	S_Reduction	0	0	0	0	0	1	0	0	1	0	0	9.39e-05	0.00124429
667	Otu14810	Pseudomonas	N_or_S;Pseudomonas;ASV14810	N_or_S	0	1	1	1	1	0	1	0	1	0.000960278	0	0.000281666	0.000466609
668	Otu14930	Marine_Benthic_Group_A_ge	Nitrification;Marine_Benthic_Group_A_ge;ASV14930	Nitrification	1	0	0	0	1	0	0	0	0	0	0.000307299	0.000375554	0.000311072
669	Otu14941	uncultured_ge	S_Reduction;uncultured_ge;ASV14941	S_Reduction	0	0	0	0	0	1	0	0	1	0	0.000921897	0	0
670	Otu14947	Nitrospira	Nitrification;Nitrospira;ASV14947	Nitrification	1	0	0	0	1	0	0	0	0	0.000480139	0.000614598	0.000187777	0
671	Otu15003	PB19_ge	S_Reduction;PB19_ge;ASV15003	S_Reduction	0	0	0	0	0	1	0	0	1	0	0	0	0.00139983
672	Otu15302	Thiohalocapsa	Photo_S_Ox;Thiohalocapsa;ASV15302	Photo_S_Ox	0	0	0	0	0	0	0	1	1	0	0.000512165	0.000281666	0
673	Otu15733	Deferrisoma	S_Reduction;Deferrisoma;ASV15733	S_Reduction	0	0	0	0	0	1	0	0	1	0	0	0.000469443	0
674	Otu16124	Syntrophorhabdus	S_Reduction;Syntrophorhabdus;ASV16124	S_Reduction	0	0	0	0	0	1	0	0	1	0	0.000204866	0.000375554	0
675	Otu16233	Desulfobacter	S_Reduction;Desulfobacter;ASV16233	S_Reduction	0	0	0	0	0	1	0	0	1	0	0.000204866	0.000281666	0.000155536
676	Otu16354	Acinetobacter	Putative_Sox_coupledto_NitrateReduction;Acinetobacter;ASV16354	Putative_Sox_coupledto_NitrateReduction	0	0	0	1	1	0	1	0	1	0	0.000204866	9.39e-05	0.000466609
677	Otu16550	Syntrophus	S_Reduction;Syntrophus;ASV16550	S_Reduction	0	0	0	0	0	1	0	0	1	0	0.000102433	0.000187777	0.000155536
678	Otu16695	Nitrospira	Nitrification;Nitrospira;ASV16695	Nitrification	1	0	0	0	1	0	0	0	0	0	0	0.000469443	0
679	Otu16699	Pseudomonas	N_or_S;Pseudomonas;ASV16699	N_or_S	0	1	1	1	1	0	1	0	1	0	0.000204866	9.39e-05	0.000311072
680	Otu16742	Nitrospira	Nitrification;Nitrospira;ASV16742	Nitrification	1	0	0	0	1	0	0	0	0	0	0.000512165	0	0
681	Otu17022	Geobacter	N_or_S_Reduction;Geobacter;ASV17022	N_or_S_Reduction	0	0	0	1	1	1	0	0	1	0	0	0.000281666	0.000155536
682	Otu17112	Pseudomonas	N_or_S;Pseudomonas;ASV17112	N_or_S	0	1	1	1	1	0	1	0	1	0	0.000102433	0.000187777	0.000155536
683	Otu17141	Geobacter	N_or_S_Reduction;Geobacter;ASV17141	N_or_S_Reduction	0	0	0	1	1	1	0	0	1	0.000960278	0	0	0.000311072
684	Otu17167	uncultured_ge	Nitrification;uncultured_ge;ASV17167	Nitrification	1	0	0	0	1	0	0	0	0	0	0	0	0.000622145
685	Otu17211	Nitrospira	Nitrification;Nitrospira;ASV17211	Nitrification	1	0	0	0	1	0	0	0	0	0	0.000409732	0	0
686	Otu17217	Thalassospira	Nitrate_Reduction;Thalassospira;ASV17217	Nitrate_Reduction	0	0	0	1	1	0	0	0	0	0	0.000204866	0.000187777	0
687	Otu17344	Acinetobacter	Putative_Sox_coupledto_NitrateReduction;Acinetobacter;ASV17344	Putative_Sox_coupledto_NitrateReduction	0	0	0	1	1	0	1	0	1	0	0.000102433	0.000187777	0.000155536
688	Otu17373	Candidatus_Nitrosopumilus	Nitrification;Candidatus_Nitrosopumilus;ASV17373	Nitrification	1	0	0	0	1	0	0	0	0	0	0.000204866	9.39e-05	0
689	Otu17538	Paracoccus	N_or_S;Paracoccus;ASV17538	N_or_S	1	0	1	1	1	0	1	0	1	0	0.000102433	0.000187777	0
690	Otu17611	Ralstonia	Nitrate_Reduction;Ralstonia;ASV17611	Nitrate_Reduction	0	0	0	1	1	0	0	0	0	0	0.000102433	9.39e-05	0.000155536

## Sheet: Summary DESeq2
OTU	baseMean	log2FoldChange	FoldChange	lfcSE	stat	pvalue	padj	enriched_in	depleted_in	Kingdom	Phylum	Class	Order	Family	Genus	S_oxidation	S_reduction	N_reduction	Denitrification	Aerobic_nitrification	Annamox
ASV-00001	1175.45	2.14505	4.42306	0.646193	3.31951	0.000901746	0.0169654	S	N1	Bacteria	Proteobacteria	Gammaproteobacteria	Pseudomonadales	Moraxellaceae	Acinetobacter	1	0	1	0	0	0
ASV-00001	1175.45	1.83446	3.56639	0.364068	5.03879	4.68e-07	1.39e-05	S	N2	Bacteria	Proteobacteria	Gammaproteobacteria	Pseudomonadales	Moraxellaceae	Acinetobacter	1	0	1	0	0	0
ASV-00001	1175.45	2.4194	5.34947	0.338399	7.14953	8.71e-13	5.44e-11	S	N3	Bacteria	Proteobacteria	Gammaproteobacteria	Pseudomonadales	Moraxellaceae	Acinetobacter	1	0	1	0	0	0
ASV-00005	197.4	1.8031	3.4897	0.620493	2.90592	0.00366171	0.0538605	S	N1	Bacteria	Proteobacteria	Gammaproteobacteria	Pseudomonadales	Moraxellaceae	Acinetobacter	1	0	1	0	0	0
ASV-00005	197.4	1.88933	3.70464	0.353984	5.33733	9.43e-08	3.42e-06	S	N2	Bacteria	Proteobacteria	Gammaproteobacteria	Pseudomonadales	Moraxellaceae	Acinetobacter	1	0	1	0	0	0
ASV-00005	197.4	2.05201	4.14684	0.32964	6.22501	4.82e-10	2.07e-08	S	N3	Bacteria	Proteobacteria	Gammaproteobacteria	Pseudomonadales	Moraxellaceae	Acinetobacter	1	0	1	0	0	0
ASV-00009	101.171	1.67257	3.18782	0.566948	2.95013	0.00317637	0.0344577	N1	N3	Bacteria	Proteobacteria	Gammaproteobacteria	Enterobacterales	Enterobacteriaceae	Escherichia-Shigella	0	0	1	0	0	0
ASV-00009	101.171	1.4049	2.64799	0.291882	4.81324	1.49e-06	6.85e-05	N2	N3	Bacteria	Proteobacteria	Gammaproteobacteria	Enterobacterales	Enterobacteriaceae	Escherichia-Shigella	0	0	1	0	0	0
ASV-00011	101.63	-1.897	3.72438	0.683295	-2.77625	0.00549893	0.0694724	N2	N1	Bacteria	Proteobacteria	Gammaproteobacteria	Pseudomonadales	Moraxellaceae	Acinetobacter	1	0	1	0	0	0
ASV-00011	101.63	-2.18697	4.55347	0.668167	-3.27308	0.00106381	0.0140423	N3	N1	Bacteria	Proteobacteria	Gammaproteobacteria	Pseudomonadales	Moraxellaceae	Acinetobacter	1	0	1	0	0	0
ASV-00011	101.63	2.47512	5.56013	0.687321	3.60111	0.000316863	0.00732405	S	N1	Bacteria	Proteobacteria	Gammaproteobacteria	Pseudomonadales	Moraxellaceae	Acinetobacter	1	0	1	0	0	0
ASV-00017	73.902	1.75088	3.36565	0.657819	2.66165	0.00777588	0.098292	S	N1	Bacteria	Proteobacteria	Gammaproteobacteria	Pseudomonadales	Moraxellaceae	Acinetobacter	1	0	1	0	0	0
ASV-00017	73.902	1.92946	3.80913	0.374226	5.15587	2.52e-07	8.23e-06	S	N2	Bacteria	Proteobacteria	Gammaproteobacteria	Pseudomonadales	Moraxellaceae	Acinetobacter	1	0	1	0	0	0
ASV-00017	73.902	2.14883	4.43469	0.348559	6.16491	7.05e-10	2.69e-08	S	N3	Bacteria	Proteobacteria	Gammaproteobacteria	Pseudomonadales	Moraxellaceae	Acinetobacter	1	0	1	0	0	0
ASV-00026	58.6072	-1.9233	3.7929	0.428002	-4.49368	7e-06	0.000106871	N3	S	Bacteria	Proteobacteria	Gammaproteobacteria	Burkholderiales	Comamonadaceae	Aquabacterium	0	0	1	0	0	0
ASV-00026	58.6072	-4.53132	23.124	0.824304	-5.49715	3.86e-08	1.39e-06	N3	N1	Bacteria	Proteobacteria	Gammaproteobacteria	Burkholderiales	Comamonadaceae	Aquabacterium	0	0	1	0	0	0
ASV-00026	58.6072	-3.92514	15.191	0.413816	-9.48523	2.42e-21	7.46e-19	N3	N2	Bacteria	Proteobacteria	Gammaproteobacteria	Burkholderiales	Comamonadaceae	Aquabacterium	0	0	1	0	0	0
ASV-00026	58.6072	2.60801	6.09664	0.850599	3.06609	0.00216878	0.035807	S	N1	Bacteria	Proteobacteria	Gammaproteobacteria	Burkholderiales	Comamonadaceae	Aquabacterium	0	0	1	0	0	0
ASV-00026	58.6072	2.00184	4.0051	0.469137	4.26707	1.98e-05	0.000391309	S	N2	Bacteria	Proteobacteria	Gammaproteobacteria	Burkholderiales	Comamonadaceae	Aquabacterium	0	0	1	0	0	0
ASV-00037	49.4687	-2.43208	5.39671	0.626465	-3.88223	0.000103503	0.00231623	N2	N1	Bacteria	Proteobacteria	Gammaproteobacteria	Pseudomonadales	Moraxellaceae	Acinetobacter	1	0	1	0	0	0
ASV-00037	49.4687	-2.71055	6.54571	0.6133	-4.41962	9.89e-06	0.000230325	N3	N1	Bacteria	Proteobacteria	Gammaproteobacteria	Pseudomonadales	Moraxellaceae	Acinetobacter	1	0	1	0	0	0
ASV-00037	49.4687	2.75664	6.7582	0.632079	4.36122	1.29e-05	0.000454934	S	N1	Bacteria	Proteobacteria	Gammaproteobacteria	Pseudomonadales	Moraxellaceae	Acinetobacter	1	0	1	0	0	0
ASV-00038	47.544	1.96994	3.91753	0.608866	3.23543	0.0012146	0.022332	S	N1	Bacteria	Proteobacteria	Gammaproteobacteria	Pseudomonadales	Pseudomonadaceae	Pseudomonas	1	0	1	1	0	1
ASV-00038	47.544	1.19336	2.28685	0.312709	3.81621	0.000135518	0.0014547	S	N3	Bacteria	Proteobacteria	Gammaproteobacteria	Pseudomonadales	Pseudomonadaceae	Pseudomonas	1	0	1	1	0	1
ASV-00039	47.3596	-1.39592	2.63156	0.340605	-4.09835	4.16e-05	0.000688856	N2	S	Bacteria	Proteobacteria	Gammaproteobacteria	Pseudomonadales	Pseudomonadaceae	Pseudomonas	1	0	1	1	0	1
ASV-00039	47.3596	1.44943	2.731	0.2995	4.83949	1.3e-06	6.69e-05	N2	N3	Bacteria	Proteobacteria	Gammaproteobacteria	Pseudomonadales	Pseudomonadaceae	Pseudomonas	1	0	1	1	0	1
ASV-00046	43.2875	-2.18184	4.53733	0.590916	-3.69231	0.000222228	0.00433345	N2	N1	Bacteria	Proteobacteria	Gammaproteobacteria	Pseudomonadales	Pseudomonadaceae	Pseudomonas	1	0	1	1	0	1
ASV-00046	43.2875	-1.9252	3.79791	0.578757	-3.32645	0.000879608	0.0120243	N3	N1	Bacteria	Proteobacteria	Gammaproteobacteria	Pseudomonadales	Pseudomonadaceae	Pseudomonas	1	0	1	1	0	1
ASV-00046	43.2875	1.61899	3.07161	0.596241	2.71533	0.00662089	0.0878082	S	N1	Bacteria	Proteobacteria	Gammaproteobacteria	Pseudomonadales	Pseudomonadaceae	Pseudomonas	1	0	1	1	0	1
ASV-00066	21.3054	1.53487	2.89763	0.368688	4.16306	3.14e-05	0.000584945	S	N2	Bacteria	Proteobacteria	Gammaproteobacteria	Burkholderiales	Comamonadaceae	Aquabacterium	0	0	1	0	0	0
ASV-00066	21.3054	1.40755	2.65286	0.341608	4.12036	3.78e-05	0.000509571	S	N3	Bacteria	Proteobacteria	Gammaproteobacteria	Burkholderiales	Comamonadaceae	Aquabacterium	0	0	1	0	0	0
ASV-00082	10.7373	-1.60707	3.04633	0.331036	-4.85466	1.21e-06	2.37e-05	N3	S	Bacteria	Proteobacteria	Gammaproteobacteria	Burkholderiales	Comamonadaceae	Aquabacterium	0	0	1	0	0	0
ASV-00082	10.7373	-1.74027	3.34097	0.313352	-5.5537	2.8e-08	2.47e-06	N3	N2	Bacteria	Proteobacteria	Gammaproteobacteria	Burkholderiales	Comamonadaceae	Aquabacterium	0	0	1	0	0	0
ASV-00084	21.7346	1.69763	3.24367	0.618616	2.74423	0.00606524	0.0817797	S	N1	Bacteria	Proteobacteria	Gammaproteobacteria	Pseudomonadales	Moraxellaceae	Acinetobacter	1	0	1	0	0	0
ASV-00089	19.4903	2.21423	4.64033	0.578105	3.83015	0.000128067	0.00267153	N1	N2	Bacteria	Proteobacteria	Gammaproteobacteria	Burkholderiales	Gallionellaceae	Candidatus_Nitrotoga	0	0	0	0	1	0
ASV-00089	19.4903	2.6297	6.18897	0.566686	4.64049	3.48e-06	8.88e-05	N1	N3	Bacteria	Proteobacteria	Gammaproteobacteria	Burkholderiales	Gallionellaceae	Candidatus_Nitrotoga	0	0	0	0	1	0
ASV-00089	19.4903	2.83966	7.15854	0.332828	8.53193	1.44e-17	3.13e-15	S	N2	Bacteria	Proteobacteria	Gammaproteobacteria	Burkholderiales	Gallionellaceae	Candidatus_Nitrotoga	0	0	0	0	1	0
ASV-00089	19.4903	3.25514	9.54758	0.31074	10.4754	1.12e-25	3.85e-23	S	N3	Bacteria	Proteobacteria	Gammaproteobacteria	Burkholderiales	Gallionellaceae	Candidatus_Nitrotoga	0	0	0	0	1	0
ASV-00092	19.0455	-1.76626	3.4017	0.594888	-2.96906	0.00298716	0.044752	N1	S	Bacteria	Firmicutes	Bacilli	Bacillales	Bacillaceae	Bacillus	1	1	1	1	0	0
ASV-00092	19.0455	1.55254	2.93334	0.573583	2.70675	0.0067946	0.0649181	N1	N3	Bacteria	Firmicutes	Bacilli	Bacillales	Bacillaceae	Bacillus	1	1	1	1	0	0
ASV-00092	19.0455	-1.51606	2.86009	0.338227	-4.48239	7.38e-06	0.000160421	N2	S	Bacteria	Firmicutes	Bacilli	Bacillales	Bacillaceae	Bacillus	1	1	1	1	0	0
ASV-00092	19.0455	1.30235	2.4663	0.29564	4.4052	1.06e-05	0.000310523	N2	N3	Bacteria	Firmicutes	Bacilli	Bacillales	Bacillaceae	Bacillus	1	1	1	1	0	0
ASV-00101	5.957	-1.82438	3.54156	0.318309	-5.73149	9.96e-09	4.64e-07	N2	S	Bacteria	Bacteroidota	Bacteroidia	Flavobacteriales	Flavobacteriaceae	Flavobacterium	0	0	1	1	0	0
ASV-00101	5.957	-2.88542	7.38922	0.589063	-4.89832	9.67e-07	3.61e-05	N2	N1	Bacteria	Bacteroidota	Bacteroidia	Flavobacteriales	Flavobacteriaceae	Flavobacterium	0	0	1	1	0	0
ASV-00101	5.957	1.12749	2.18479	0.269701	4.18052	2.91e-05	0.000747705	N2	N3	Bacteria	Bacteroidota	Bacteroidia	Flavobacteriales	Flavobacteriaceae	Flavobacterium	0	0	1	1	0	0
ASV-00101	5.957	-1.75793	3.38213	0.581285	-3.02422	0.00249278	0.0286128	N3	N1	Bacteria	Bacteroidota	Bacteroidia	Flavobacteriales	Flavobacteriaceae	Flavobacterium	0	0	1	1	0	0
ASV-00106	18.5095	1.24416	2.36881	0.345977	3.59607	0.000323058	0.00380648	S	N2	Bacteria	Proteobacteria	Gammaproteobacteria	Pseudomonadales	Pseudomonadaceae	Pseudomonas	1	0	1	1	0	1
ASV-00106	18.5095	1.498	2.82451	0.322223	4.64897	3.34e-06	5.59e-05	S	N3	Bacteria	Proteobacteria	Gammaproteobacteria	Pseudomonadales	Pseudomonadaceae	Pseudomonas	1	0	1	1	0	1
ASV-00110	17.6873	-2.77491	6.84436	0.654235	-4.24146	2.22e-05	0.000748546	N1	S	Archaea	Crenarchaeota	Nitrososphaeria	Nitrosopumilales	Nitrosopumilaceae	Candidatus_Nitrosotenuis	0	0	0	0	1	0
ASV-00110	17.6873	2.16128	4.47312	0.643957	3.35625	0.000790072	0.012262	N1	N2	Archaea	Crenarchaeota	Nitrososphaeria	Nitrosopumilales	Nitrosopumilaceae	Candidatus_Nitrosotenuis	0	0	0	0	1	0
ASV-00110	17.6873	-1.58408	2.99817	0.348904	-4.54017	5.62e-06	8.98e-05	N3	S	Archaea	Crenarchaeota	Nitrososphaeria	Nitrosopumilales	Nitrosopumilaceae	Candidatus_Nitrosotenuis	0	0	0	0	1	0
ASV-00122	15.2464	1.35746	2.56233	0.333135	4.0748	4.61e-05	0.000596974	S	N3	Bacteria	Proteobacteria	Alphaproteobacteria	Rhizobiales	Beijerinckiaceae	Methylobacterium-Methylorubrum	1	0	0	0	0	0
ASV-00132	14.5786	1.02725	2.03814	0.337695	3.04196	0.00235046	0.0191562	S	N2	Bacteria	Proteobacteria	Alphaproteobacteria	Rhizobiales	Rhizobiaceae	Allorhizobium-Neorhizobium-Pararhizobium-Rhizobium	0	0	1	0	0	0
ASV-00149	11.1571	2.26994	4.82302	0.556785	4.07686	4.56e-05	0.00136774	S	N1	Bacteria	Proteobacteria	Gammaproteobacteria	Pseudomonadales	Moraxellaceae	Acinetobacter	1	0	1	0	0	0
ASV-00149	11.1571	1.79778	3.47684	0.307231	5.85154	4.87e-09	2.44e-07	S	N2	Bacteria	Proteobacteria	Gammaproteobacteria	Pseudomonadales	Moraxellaceae	Acinetobacter	1	0	1	0	0	0
ASV-00149	11.1571	2.01332	4.03709	0.286014	7.03924	1.93e-12	1.02e-10	S	N3	Bacteria	Proteobacteria	Gammaproteobacteria	Pseudomonadales	Moraxellaceae	Acinetobacter	1	0	1	0	0	0
ASV-00158	9.93663	-2.02929	4.08203	0.67521	-3.00541	0.0026522	0.0412621	N1	S	Bacteria	Proteobacteria	Gammaproteobacteria	Acidiferrobacterales	Acidiferrobacteraceae	Sulfurifustis	1	0	0	0	0	0
ASV-00158	9.93663	1.7839	3.44355	0.651542	2.73796	0.00618218	0.0619783	N1	N3	Bacteria	Proteobacteria	Gammaproteobacteria	Acidiferrobacterales	Acidiferrobacteraceae	Sulfurifustis	1	0	0	0	0	0
ASV-00159	12.1538	-2.6858	6.43437	0.639478	-4.19999	2.67e-05	0.000863784	N1	S	Bacteria	Proteobacteria	Alphaproteobacteria	Rhodospirillales	Thalassospiraceae	Thalassospira	0	0	1	0	0	0
ASV-00159	12.1538	3.94126	15.3617	0.638094	6.17662	6.55e-10	3.67e-08	N1	N2	Bacteria	Proteobacteria	Alphaproteobacteria	Rhodospirillales	Thalassospiraceae	Thalassospira	0	0	1	0	0	0
ASV-00159	12.1538	3.73633	13.3274	0.62043	6.02215	1.72e-09	8.02e-08	N1	N3	Bacteria	Proteobacteria	Alphaproteobacteria	Rhodospirillales	Thalassospiraceae	Thalassospira	0	0	1	0	0	0
ASV-00159	12.1538	1.25547	2.38744	0.390131	3.21807	0.00129057	0.0120207	S	N2	Bacteria	Proteobacteria	Alphaproteobacteria	Rhodospirillales	Thalassospiraceae	Thalassospira	0	0	1	0	0	0
ASV-00159	12.1538	1.05053	2.07129	0.359307	2.92377	0.00345821	0.0226266	S	N3	Bacteria	Proteobacteria	Alphaproteobacteria	Rhodospirillales	Thalassospiraceae	Thalassospira	0	0	1	0	0	0
ASV-00162	11.6369	3.5332	11.5771	0.652404	5.41566	6.11e-08	2.88e-06	N1	N2	Archaea	Crenarchaeota	Nitrososphaeria	Nitrosopumilales	Nitrosopumilaceae	Candidatus_Nitrosotenuis	0	0	0	0	1	0
ASV-00162	11.6369	2.30358	4.93681	0.625208	3.6845	0.000229155	0.00394545	N1	N3	Archaea	Crenarchaeota	Nitrososphaeria	Nitrosopumilales	Nitrosopumilaceae	Candidatus_Nitrosotenuis	0	0	0	0	1	0
ASV-00162	11.6369	-1.22962	2.34505	0.359724	-3.41823	0.000630306	0.00780174	N3	N2	Archaea	Crenarchaeota	Nitrososphaeria	Nitrosopumilales	Nitrosopumilaceae	Candidatus_Nitrosotenuis	0	0	0	0	1	0
ASV-00162	11.6369	3.98702	15.8567	0.391273	10.1899	2.2e-24	7.17e-22	S	N2	Archaea	Crenarchaeota	Nitrososphaeria	Nitrosopumilales	Nitrosopumilaceae	Candidatus_Nitrosotenuis	0	0	0	0	1	0
ASV-00162	11.6369	2.7574	6.76176	0.342865	8.04224	8.82e-16	8.66e-14	S	N3	Archaea	Crenarchaeota	Nitrososphaeria	Nitrosopumilales	Nitrosopumilaceae	Candidatus_Nitrosotenuis	0	0	0	0	1	0
ASV-00165	11.6304	-2.32987	5.02759	0.52016	-4.47913	7.49e-06	0.0002127	N2	N1	Bacteria	Proteobacteria	Gammaproteobacteria	Pseudomonadales	Pseudomonadaceae	Pseudomonas	1	0	1	1	0	1
ASV-00165	11.6304	-1.78227	3.43967	0.509758	-3.49631	0.000471748	0.00718508	N3	N1	Bacteria	Proteobacteria	Gammaproteobacteria	Pseudomonadales	Pseudomonadaceae	Pseudomonas	1	0	1	1	0	1
ASV-00165	11.6304	1.80077	3.48407	0.523549	3.43955	0.000582685	0.012087	S	N1	Bacteria	Proteobacteria	Gammaproteobacteria	Pseudomonadales	Pseudomonadaceae	Pseudomonas	1	0	1	1	0	1
ASV-00169	11.3774	-1.24301	2.36692	0.354483	-3.50655	0.000453963	0.00510317	N2	S	Bacteria	Bacteroidota	Bacteroidia	Flavobacteriales	Flavobacteriaceae	Flavobacterium	0	0	1	1	0	0
ASV-00169	11.3774	-3.6462	12.5203	0.666251	-5.47271	4.43e-08	2.21e-06	N2	N1	Bacteria	Bacteroidota	Bacteroidia	Flavobacteriales	Flavobacteriaceae	Flavobacterium	0	0	1	1	0	0
ASV-00169	11.3774	-1.37045	2.58552	0.329918	-4.15392	3.27e-05	0.000449066	N3	S	Bacteria	Bacteroidota	Bacteroidia	Flavobacteriales	Flavobacteriaceae	Flavobacterium	0	0	1	1	0	0
ASV-00169	11.3774	-3.77364	13.6766	0.653297	-5.7763	7.64e-09	3.02e-07	N3	N1	Bacteria	Bacteroidota	Bacteroidia	Flavobacteriales	Flavobacteriaceae	Flavobacterium	0	0	1	1	0	0
ASV-00169	11.3774	2.40319	5.2897	0.675809	3.55602	0.000376522	0.00819862	S	N1	Bacteria	Bacteroidota	Bacteroidia	Flavobacteriales	Flavobacteriaceae	Flavobacterium	0	0	1	1	0	0
ASV-00199	8.84294	-1.42794	2.69063	0.346533	-4.12065	3.78e-05	0.000665747	N2	S	Archaea	Crenarchaeota	Nitrososphaeria	Nitrosopumilales	Nitrosopumilaceae	Candidatus_Nitrosopumilus	0	0	0	0	1	0
ASV-00199	8.84294	-1.06006	2.08502	0.328117	-3.23073	0.00123473	0.00963927	N3	S	Archaea	Crenarchaeota	Nitrososphaeria	Nitrosopumilales	Nitrosopumilaceae	Candidatus_Nitrosopumilus	0	0	0	0	1	0
ASV-00204	9.65027	2.17009	4.5005	0.635976	3.41221	0.00064438	0.0105093	N1	N2	Archaea	Crenarchaeota	Nitrososphaeria	Nitrosotaleales	Nitrosotaleaceae	Candidatus_Nitrosotalea	0	0	0	0	1	0
ASV-00204	9.65027	-1.12756	2.18489	0.328225	-3.43532	0.000591849	0.0077696	N3	N2	Archaea	Crenarchaeota	Nitrososphaeria	Nitrosotaleales	Nitrosotaleaceae	Candidatus_Nitrosotalea	0	0	0	0	1	0
ASV-00204	9.65027	1.26392	2.40147	0.369958	3.41638	0.000634592	0.00678285	S	N2	Archaea	Crenarchaeota	Nitrososphaeria	Nitrosotaleales	Nitrosotaleaceae	Candidatus_Nitrosotalea	0	0	0	0	1	0
ASV-00208	9.48679	-3.05884	8.33302	0.340873	-8.97355	2.87e-19	6.37e-17	N3	S	Bacteria	Bacteroidota	Bacteroidia	Flavobacteriales	Flavobacteriaceae	Flavobacterium	0	0	1	1	0	0
ASV-00208	9.48679	-3.38338	10.4352	0.690166	-4.90227	9.47e-07	2.78e-05	N3	N1	Bacteria	Bacteroidota	Bacteroidia	Flavobacteriales	Flavobacteriaceae	Flavobacterium	0	0	1	1	0	0
ASV-00208	9.48679	-3.30573	9.88836	0.32349	-10.219	1.63e-24	1.01e-21	N3	N2	Bacteria	Bacteroidota	Bacteroidia	Flavobacteriales	Flavobacteriaceae	Flavobacterium	0	0	1	1	0	0
ASV-00210	4.22919	-1.04787	2.06747	0.324629	-3.22788	0.00124709	0.0117841	N2	S	Bacteria	Proteobacteria	Alphaproteobacteria	Rhodobacterales	Rhodobacteraceae	Rhodobacter	1	0	1	1	0	0
ASV-00210	4.22919	-1.67041	3.18305	0.62731	-2.66281	0.00774902	0.0934836	N2	N1	Bacteria	Proteobacteria	Alphaproteobacteria	Rhodobacterales	Rhodobacteraceae	Rhodobacter	1	0	1	1	0	0
ASV-00210	4.22919	-1.60163	3.03486	0.619011	-2.5874	0.00967032	0.0890569	N3	N1	Bacteria	Proteobacteria	Alphaproteobacteria	Rhodobacterales	Rhodobacteraceae	Rhodobacter	1	0	1	1	0	0
ASV-00218	8.15864	1.64941	3.13704	0.550164	2.99803	0.00271733	0.0393137	N1	N2	Bacteria	Proteobacteria	Alphaproteobacteria	Rhizobiales	Beijerinckiaceae	Methylobacterium-Methylorubrum	1	0	0	0	0	0
ASV-00218	8.15864	1.74168	3.34424	0.536945	3.24368	0.00117996	0.015073	N1	N3	Bacteria	Proteobacteria	Alphaproteobacteria	Rhizobiales	Beijerinckiaceae	Methylobacterium-Methylorubrum	1	0	0	0	0	0
ASV-00218	8.15864	1.08458	2.12075	0.328772	3.29887	0.000970734	0.00973721	S	N2	Bacteria	Proteobacteria	Alphaproteobacteria	Rhizobiales	Beijerinckiaceae	Methylobacterium-Methylorubrum	1	0	0	0	0	0
ASV-00218	8.15864	1.17685	2.26082	0.305533	3.85179	0.000117257	0.00127866	S	N3	Bacteria	Proteobacteria	Alphaproteobacteria	Rhizobiales	Beijerinckiaceae	Methylobacterium-Methylorubrum	1	0	0	0	0	0
ASV-00222	5.86612	-1.00176	2.00244	0.348155	-2.87733	0.00401053	0.0290058	N2	S	Bacteria	Bacteroidota	Bacteroidia	Flavobacteriales	Flavobacteriaceae	Flavobacterium	0	0	1	1	0	0
ASV-00222	5.86612	-2.35882	5.1295	0.660734	-3.57	0.000356982	0.0066711	N2	N1	Bacteria	Bacteroidota	Bacteroidia	Flavobacteriales	Flavobacteriaceae	Flavobacterium	0	0	1	1	0	0
ASV-00222	5.86612	1.18642	2.27587	0.306843	3.86652	0.0001104	0.00212866	N2	N3	Bacteria	Bacteroidota	Bacteroidia	Flavobacteriales	Flavobacteriaceae	Flavobacterium	0	0	1	1	0	0
ASV-00227	8.78323	1.60785	3.04798	0.63301	2.54001	0.0110849	0.0997638	N1	N3	Bacteria	Proteobacteria	Gammaproteobacteria	Chromatiales	Chromatiaceae	Chromatiaceae_unclassified	1	0	0	0	0	0
ASV-00227	8.78323	1.5408	2.90956	0.334959	4.59997	4.23e-06	0.000144842	N2	N3	Bacteria	Proteobacteria	Gammaproteobacteria	Chromatiales	Chromatiaceae	Chromatiaceae_unclassified	1	0	0	0	0	0
ASV-00231	8.40165	-6.65767	100.962	0.385078	-17.2891	5.68e-67	4.6e-64	N1	S	Bacteria	Proteobacteria	Gammaproteobacteria	Burkholderiales	Hydrogenophilaceae	Thiobacillus	1	1	1	1	1	0
ASV-00231	8.40165	6.84176	114.703	0.381737	17.9227	7.84e-72	7.04e-69	N1	N2	Bacteria	Proteobacteria	Gammaproteobacteria	Burkholderiales	Hydrogenophilaceae	Thiobacillus	1	1	1	1	1	0
ASV-00231	8.40165	6.8424	114.754	0.363473	18.8251	4.71e-79	3.73e-76	N1	N3	Bacteria	Proteobacteria	Gammaproteobacteria	Burkholderiales	Hydrogenophilaceae	Thiobacillus	1	1	1	1	1	0
ASV-00254	7.47978	-2.54703	5.84429	0.661344	-3.85129	0.000117499	0.00250944	N2	N1	Bacteria	Proteobacteria	Gammaproteobacteria	Pseudomonadales	Moraxellaceae	Acinetobacter	1	0	1	0	0	0
ASV-00254	7.47978	-1.99753	3.99315	0.650284	-3.07178	0.00212789	0.0255347	N3	N1	Bacteria	Proteobacteria	Gammaproteobacteria	Pseudomonadales	Moraxellaceae	Acinetobacter	1	0	1	0	0	0
ASV-00254	7.47978	1.98989	3.97207	0.667198	2.98246	0.00285942	0.0436467	S	N1	Bacteria	Proteobacteria	Gammaproteobacteria	Pseudomonadales	Moraxellaceae	Acinetobacter	1	0	1	0	0	0
ASV-00268	6.44381	-2.35041	5.09968	0.513402	-4.5781	4.69e-06	0.000189796	N1	S	Bacteria	Proteobacteria	Alphaproteobacteria	Rhodospirillales	Magnetospiraceae	Magnetovibrio	1	0	0	0	0	0
ASV-00268	6.44381	1.96448	3.90273	0.503584	3.90101	9.58e-05	0.00220322	N1	N2	Bacteria	Proteobacteria	Alphaproteobacteria	Rhodospirillales	Magnetospiraceae	Magnetovibrio	1	0	0	0	0	0
ASV-00268	6.44381	2.3236	5.00581	0.494034	4.70333	2.56e-06	6.76e-05	N1	N3	Bacteria	Proteobacteria	Alphaproteobacteria	Rhodospirillales	Magnetospiraceae	Magnetovibrio	1	0	0	0	0	0
ASV-00270	7.35457	-5.34177	40.5538	0.414598	-12.8842	5.52e-38	2.23e-35	N1	S	Bacteria	Proteobacteria	Gammaproteobacteria	Burkholderiales	Hydrogenophilaceae	Thiobacillus	1	1	1	1	1	0
ASV-00270	7.35457	6.55904	94.2905	0.426752	15.3697	2.61e-53	1.17e-50	N1	N2	Bacteria	Proteobacteria	Gammaproteobacteria	Burkholderiales	Hydrogenophilaceae	Thiobacillus	1	1	1	1	1	0
ASV-00270	7.35457	6.19001	73.0093	0.405336	15.2713	1.19e-52	4.7e-50	N1	N3	Bacteria	Proteobacteria	Gammaproteobacteria	Burkholderiales	Hydrogenophilaceae	Thiobacillus	1	1	1	1	1	0
ASV-00270	7.35457	1.21727	2.32507	0.297276	4.09476	4.23e-05	0.000688856	S	N2	Bacteria	Proteobacteria	Gammaproteobacteria	Burkholderiales	Hydrogenophilaceae	Thiobacillus	1	1	1	1	1	0
ASV-00282	7.28643	-1.66552	3.17227	0.547091	-3.04431	0.00233214	0.0271626	N3	N1	Bacteria	Proteobacteria	Gammaproteobacteria	Pseudomonadales	Moraxellaceae	Acinetobacter	1	0	1	0	0	0
ASV-00282	7.28643	2.25276	4.76592	0.558948	4.03035	5.57e-05	0.0015019	S	N1	Bacteria	Proteobacteria	Gammaproteobacteria	Pseudomonadales	Moraxellaceae	Acinetobacter	1	0	1	0	0	0
ASV-00292	7.15536	1.59469	3.02029	0.535431	2.97832	0.0028983	0.0406415	N1	N2	Bacteria	Proteobacteria	Alphaproteobacteria	Rhizobiales	Xanthobacteraceae	Bradyrhizobium	0	0	1	1	0	0
ASV-00292	7.15536	1.56743	2.96376	0.522943	2.99732	0.00272362	0.0303818	N1	N3	Bacteria	Proteobacteria	Alphaproteobacteria	Rhizobiales	Xanthobacteraceae	Bradyrhizobium	0	0	1	1	0	0
ASV-00292	7.15536	1.33867	2.52918	0.311388	4.29905	1.72e-05	0.000353502	S	N2	Bacteria	Proteobacteria	Alphaproteobacteria	Rhizobiales	Xanthobacteraceae	Bradyrhizobium	0	0	1	1	0	0
ASV-00292	7.15536	1.31141	2.48185	0.288054	4.55267	5.3e-06	8.66e-05	S	N3	Bacteria	Proteobacteria	Alphaproteobacteria	Rhizobiales	Xanthobacteraceae	Bradyrhizobium	0	0	1	1	0	0
ASV-00309	6.96355	-1.28173	2.4313	0.362462	-3.53617	0.00040598	0.00464384	N2	S	Bacteria	Proteobacteria	Gammaproteobacteria	Pseudomonadales	Pseudomonadaceae	Pseudomonas	1	0	1	1	0	1
ASV-00309	6.96355	-2.93342	7.63919	0.665121	-4.41035	1.03e-05	0.000280524	N2	N1	Bacteria	Proteobacteria	Gammaproteobacteria	Pseudomonadales	Pseudomonadaceae	Pseudomonas	1	0	1	1	0	1
ASV-00309	6.96355	-1.99211	3.9782	0.65398	-3.04614	0.00231798	0.0271626	N3	N1	Bacteria	Proteobacteria	Gammaproteobacteria	Pseudomonadales	Pseudomonadaceae	Pseudomonas	1	0	1	1	0	1
ASV-00315	5.96726	-1.03355	2.04706	0.332068	-3.11247	0.00185529	0.0134167	N3	S	Bacteria	Proteobacteria	Gammaproteobacteria	Aeromonadales	Aeromonadaceae	Aeromonas	0	0	1	0	0	0
ASV-00316	6.74351	1.55086	2.92991	0.333332	4.65259	3.28e-06	7.92e-05	S	N2	Archaea	Crenarchaeota	Nitrososphaeria	Nitrososphaeria_unclassified	Nitrososphaeria_unclassified	Nitrososphaeria_unclassified	0	0	0	0	1	0
ASV-00316	6.74351	1.57345	2.97615	0.308186	5.10551	3.3e-07	7.31e-06	S	N3	Archaea	Crenarchaeota	Nitrososphaeria	Nitrososphaeria_unclassified	Nitrososphaeria_unclassified	Nitrososphaeria_unclassified	0	0	0	0	1	0
ASV-00339	6.11137	1.02871	2.0402	0.327856	3.1377	0.00170278	0.0172232	N2	N3	Bacteria	Bacteroidota	Bacteroidia	Flavobacteriales	Flavobacteriaceae	Flavobacterium	0	0	1	1	0	0
ASV-00345	4.98187	1.02782	2.03894	0.307707	3.34024	0.000837059	0.00993202	N2	N3	Bacteria	Myxococcota	Myxococcia	Myxococcales	Anaeromyxobacteraceae	Anaeromyxobacter	0	0	1	0	0	0
ASV-00345	4.98187	1.69203	3.2311	0.317378	5.33126	9.75e-08	2.31e-06	S	N3	Bacteria	Myxococcota	Myxococcia	Myxococcales	Anaeromyxobacteraceae	Anaeromyxobacter	0	0	1	0	0	0
ASV-00386	4.70627	1.58591	3.00197	0.519759	3.05124	0.00227898	0.0367173	S	N1	Bacteria	Proteobacteria	Gammaproteobacteria	Pseudomonadales	Moraxellaceae	Acinetobacter	1	0	1	0	0	0
ASV-00386	4.70627	1.33309	2.51942	0.282137	4.725	2.3e-06	5.77e-05	S	N2	Bacteria	Proteobacteria	Gammaproteobacteria	Pseudomonadales	Moraxellaceae	Acinetobacter	1	0	1	0	0	0
ASV-00386	4.70627	1.63183	3.09907	0.264013	6.18087	6.37e-10	2.58e-08	S	N3	Bacteria	Proteobacteria	Gammaproteobacteria	Pseudomonadales	Moraxellaceae	Acinetobacter	1	0	1	0	0	0
ASV-00411	5.05227	2.04067	4.11437	0.518016	3.9394	8.17e-05	0.00157795	N1	N3	Bacteria	Proteobacteria	Gammaproteobacteria	Burkholderiales	Gallionellaceae	Candidatus_Nitrotoga	0	0	0	0	1	0
ASV-00411	5.05227	1.27969	2.42788	0.302235	4.2341	2.29e-05	0.000440041	S	N2	Bacteria	Proteobacteria	Gammaproteobacteria	Burkholderiales	Gallionellaceae	Candidatus_Nitrotoga	0	0	0	0	1	0
ASV-00411	5.05227	2.03944	4.11087	0.288808	7.06158	1.65e-12	9.42e-11	S	N3	Bacteria	Proteobacteria	Gammaproteobacteria	Burkholderiales	Gallionellaceae	Candidatus_Nitrotoga	0	0	0	0	1	0
ASV-00416	4.67972	1.22216	2.33296	0.306862	3.98278	6.81e-05	0.000793112	S	N3	Bacteria	Proteobacteria	Gammaproteobacteria	Chromatiales	Chromatiaceae	Chromatiaceae_unclassified	1	0	0	0	0	0
ASV-00422	4.4991	-1.22372	2.33548	0.307417	-3.98065	6.87e-05	0.00141348	N3	N2	Archaea	Crenarchaeota	Nitrososphaeria	Nitrosopumilales	Nitrosopumilaceae	Nitrosopumilaceae_unclassified	0	0	0	0	1	0
ASV-00422	4.4991	2.23826	4.71829	0.335371	6.674	2.49e-11	2.32e-09	S	N2	Archaea	Crenarchaeota	Nitrososphaeria	Nitrosopumilales	Nitrosopumilaceae	Nitrosopumilaceae_unclassified	0	0	0	0	1	0
ASV-00422	4.4991	1.01454	2.02026	0.293247	3.45969	0.000540796	0.00476316	S	N3	Archaea	Crenarchaeota	Nitrososphaeria	Nitrosopumilales	Nitrosopumilaceae	Nitrosopumilaceae_unclassified	0	0	0	0	1	0
ASV-00434	5.11101	-1.13208	2.19175	0.300707	-3.76473	0.000166726	0.0022647	N2	S	Bacteria	Bacteroidota	Bacteroidia	Flavobacteriales	Flavobacteriaceae	Flavobacterium	0	0	1	1	0	0
ASV-00434	5.11101	-2.98668	7.92649	0.566233	-5.27466	1.33e-07	5.68e-06	N2	N1	Bacteria	Bacteroidota	Bacteroidia	Flavobacteriales	Flavobacteriaceae	Flavobacterium	0	0	1	1	0	0
ASV-00434	5.11101	-2.47257	5.5503	0.556758	-4.44101	8.95e-06	0.00021489	N3	N1	Bacteria	Bacteroidota	Bacteroidia	Flavobacteriales	Flavobacteriaceae	Flavobacterium	0	0	1	1	0	0
ASV-00434	5.11101	1.8546	3.61652	0.574497	3.22822	0.00124563	0.0223936	S	N1	Bacteria	Bacteroidota	Bacteroidia	Flavobacteriales	Flavobacteriaceae	Flavobacterium	0	0	1	1	0	0
ASV-00436	4.45764	1.32366	2.50301	0.306204	4.32281	1.54e-05	0.000413264	N2	N3	Bacteria	Bacteroidota	Chlorobia	Chlorobiales	Chlorobiaceae	Chlorobium	1	0	0	0	0	0
ASV-00445	5.02316	2.57882	5.9745	0.635431	4.05838	4.94e-05	0.00142772	S	N1	Bacteria	Desulfobacterota	Desulfobulbia	Desulfobulbales	Desulfobulbales_unclassified	Desulfobulbales_unclassified	0	1	0	0	0	0
ASV-00445	5.02316	2.64425	6.25171	0.329008	8.03705	9.2e-16	1.5e-13	S	N2	Bacteria	Desulfobacterota	Desulfobulbia	Desulfobulbales	Desulfobulbales_unclassified	Desulfobulbales_unclassified	0	1	0	0	0	0
ASV-00445	5.02316	2.5473	5.84541	0.299878	8.49445	1.99e-17	2.73e-15	S	N3	Bacteria	Desulfobacterota	Desulfobulbia	Desulfobulbales	Desulfobulbales_unclassified	Desulfobulbales_unclassified	0	1	0	0	0	0
ASV-00448	4.55405	1.09269	2.13272	0.329124	3.32001	0.000900155	0.00736198	S	N3	Bacteria	Desulfobacterota	Desulfuromonadia	Geobacterales	Geobacteraceae	Geobacteraceae_unclassified	0	1	0	0	0	0
ASV-00449	5.02226	-1.22016	2.32972	0.431915	-2.825	0.00472807	0.0659485	N1	S	Bacteria	Proteobacteria	Gammaproteobacteria	Burkholderiales	Rhodocyclaceae	Sulfuritalea	1	0	1	0	0	0
ASV-00449	5.02226	3.11645	8.67252	0.455762	6.8379	8.04e-12	5.55e-10	N1	N2	Bacteria	Proteobacteria	Gammaproteobacteria	Burkholderiales	Rhodocyclaceae	Sulfuritalea	1	0	1	0	0	0
ASV-00449	5.02226	3.19588	9.16341	0.440745	7.25109	4.13e-13	2.98e-11	N1	N3	Bacteria	Proteobacteria	Gammaproteobacteria	Burkholderiales	Rhodocyclaceae	Sulfuritalea	1	0	1	0	0	0
ASV-00449	5.02226	1.89629	3.72255	0.298372	6.35546	2.08e-10	1.35e-08	S	N2	Bacteria	Proteobacteria	Gammaproteobacteria	Burkholderiales	Rhodocyclaceae	Sulfuritalea	1	0	1	0	0	0
ASV-00449	5.02226	1.97573	3.93326	0.272461	7.2514	4.12e-13	2.83e-11	S	N3	Bacteria	Proteobacteria	Gammaproteobacteria	Burkholderiales	Rhodocyclaceae	Sulfuritalea	1	0	1	0	0	0
ASV-00470	4.7392	2.89386	7.43255	0.60138	4.81203	1.49e-06	4.96e-05	N1	N2	Archaea	Crenarchaeota	Nitrososphaeria	Nitrosotaleales	Nitrosotaleaceae	Nitrosotaleaceae_unclassified	0	0	0	0	1	0
ASV-00470	4.7392	-1.75982	3.38655	0.330528	-5.32427	1.01e-07	6.95e-06	N3	N2	Archaea	Crenarchaeota	Nitrososphaeria	Nitrosotaleales	Nitrosotaleaceae	Nitrosotaleaceae_unclassified	0	0	0	0	1	0
ASV-00470	4.7392	2.22789	4.68448	0.365459	6.09614	1.09e-09	6.44e-08	S	N2	Archaea	Crenarchaeota	Nitrososphaeria	Nitrosotaleales	Nitrosotaleaceae	Nitrosotaleaceae_unclassified	0	0	0	0	1	0
ASV-00487	4.5884	2.60021	6.06375	0.48834	5.32459	1.01e-07	4.54e-06	N1	N2	Bacteria	Campilobacterota	Campylobacteria	Campylobacterales	Sulfurimonadaceae	Sulfuricurvum	1	0	0	0	0	0
ASV-00487	4.5884	2.64521	6.25588	0.471718	5.60762	2.05e-08	7.74e-07	N1	N3	Bacteria	Campilobacterota	Campylobacteria	Campylobacterales	Sulfurimonadaceae	Sulfuricurvum	1	0	0	0	0	0
ASV-00487	4.5884	3.66563	12.6901	0.305633	11.9936	3.84e-33	2.5e-30	S	N2	Bacteria	Campilobacterota	Campylobacteria	Campylobacterales	Sulfurimonadaceae	Sulfuricurvum	1	0	0	0	0	0
ASV-00487	4.5884	3.71064	13.0922	0.276714	13.4096	5.31e-41	3.65e-38	S	N3	Bacteria	Campilobacterota	Campylobacteria	Campylobacterales	Sulfurimonadaceae	Sulfuricurvum	1	0	0	0	0	0
ASV-00489	4.4253	1.04867	2.06862	0.32989	3.17885	0.00147861	0.0132062	S	N2	Bacteria	Proteobacteria	Gammaproteobacteria	Pseudomonadales	Moraxellaceae	Acinetobacter	1	0	1	0	0	0
ASV-00493	4.47133	2.31244	4.96722	0.346333	6.67692	2.44e-11	2.32e-09	S	N2	Archaea	Crenarchaeota	Nitrososphaeria	Nitrosopumilales	Nitrosopumilaceae	Nitrosarchaeum	0	0	0	0	1	0
ASV-00493	4.47133	1.73907	3.33821	0.311918	5.57542	2.47e-08	6.79e-07	S	N3	Archaea	Crenarchaeota	Nitrososphaeria	Nitrosopumilales	Nitrosopumilaceae	Nitrosarchaeum	0	0	0	0	1	0
ASV-00494	4.54487	-1.32489	2.50513	0.304672	-4.34856	1.37e-05	0.0002003	N3	S	Bacteria	Desulfobacterota	uncultured	uncultured_or	uncultured_fa	uncultured_ge	0	1	0	0	0	0
ASV-00494	4.54487	-2.37659	5.19309	0.662271	-3.58855	0.000332522	0.00526714	N3	N1	Bacteria	Desulfobacterota	uncultured	uncultured_or	uncultured_fa	uncultured_ge	0	1	0	0	0	0
ASV-00500	4.38774	-1.39159	2.62368	0.297096	-4.68398	2.81e-06	4.96e-05	N3	S	Bacteria	Proteobacteria	Alphaproteobacteria	Rhodobacterales	Rhodobacteraceae	Rhodobacter	1	0	1	1	0	0
ASV-00500	4.38774	-1.02454	2.03431	0.271519	-3.77336	0.000161062	0.00283929	N3	N2	Bacteria	Proteobacteria	Alphaproteobacteria	Rhodobacterales	Rhodobacteraceae	Rhodobacter	1	0	1	1	0	0
ASV-00501	4.51806	1.99397	3.9833	0.525597	3.79372	0.000148408	0.00302551	N1	N2	Bacteria	Nitrospirota	Nitrospiria	Nitrospirales	Nitrospiraceae	Nitrospira	0	0	0	0	1	0
ASV-00501	4.51806	2.37546	5.18902	0.514805	4.61429	3.94e-06	9.76e-05	N1	N3	Bacteria	Nitrospirota	Nitrospiria	Nitrospirales	Nitrospiraceae	Nitrospira	0	0	0	0	1	0
ASV-00501	4.51806	2.21472	4.64191	0.310297	7.1374	9.51e-13	1.24e-10	S	N2	Bacteria	Nitrospirota	Nitrospiria	Nitrospirales	Nitrospiraceae	Nitrospira	0	0	0	0	1	0
ASV-00501	4.51806	2.59622	6.04698	0.290233	8.94527	3.71e-19	6.37e-17	S	N3	Bacteria	Nitrospirota	Nitrospiria	Nitrospirales	Nitrospiraceae	Nitrospira	0	0	0	0	1	0
ASV-00511	4.31939	2.27438	4.83789	0.522997	4.34874	1.37e-05	0.000309829	N1	N3	Bacteria	Proteobacteria	Gammaproteobacteria	Burkholderiales	Burkholderiaceae	Ralstonia	0	0	1	0	0	0
ASV-00511	4.31939	1.006	2.00833	0.303674	3.31276	0.000923797	0.0103633	N2	N3	Bacteria	Proteobacteria	Gammaproteobacteria	Burkholderiales	Burkholderiaceae	Ralstonia	0	0	1	0	0	0
ASV-00511	4.31939	1.05549	2.07842	0.315934	3.34085	0.000835228	0.00850888	S	N2	Bacteria	Proteobacteria	Gammaproteobacteria	Burkholderiales	Burkholderiaceae	Ralstonia	0	0	1	0	0	0
ASV-00511	4.31939	2.06148	4.17416	0.305365	6.75089	1.47e-11	7.21e-10	S	N3	Bacteria	Proteobacteria	Gammaproteobacteria	Burkholderiales	Burkholderiaceae	Ralstonia	0	0	1	0	0	0
ASV-00518	4.42002	2.48537	5.59977	0.51064	4.86717	1.13e-06	3.91e-05	N1	N2	Bacteria	Proteobacteria	Gammaproteobacteria	Burkholderiales	Rhodocyclaceae	Denitratisoma	0	0	1	1	0	0
ASV-00518	4.42002	2.9473	7.71302	0.50309	5.85839	4.67e-09	2.06e-07	N1	N3	Bacteria	Proteobacteria	Gammaproteobacteria	Burkholderiales	Rhodocyclaceae	Denitratisoma	0	0	1	1	0	0
ASV-00518	4.42002	1.98607	3.96156	0.30554	6.50018	8.02e-11	5.81e-09	S	N2	Bacteria	Proteobacteria	Gammaproteobacteria	Burkholderiales	Rhodocyclaceae	Denitratisoma	0	0	1	1	0	0
ASV-00518	4.42002	2.448	5.45657	0.289507	8.45574	2.77e-17	3.18e-15	S	N3	Bacteria	Proteobacteria	Gammaproteobacteria	Burkholderiales	Rhodocyclaceae	Denitratisoma	0	0	1	1	0	0
ASV-00527	4.37556	1.49135	2.81152	0.312112	4.77825	1.77e-06	4.8e-05	S	N2	Bacteria	Bacteroidota	Bacteroidia	Flavobacteriales	Flavobacteriaceae	Flavobacterium	0	0	1	1	0	0
ASV-00527	4.37556	2.34937	5.096	0.301908	7.78173	7.15e-15	6.14e-13	S	N3	Bacteria	Bacteroidota	Bacteroidia	Flavobacteriales	Flavobacteriaceae	Flavobacterium	0	0	1	1	0	0
ASV-00535	4.10382	-1.60041	3.0323	0.603381	-2.65241	0.00799199	0.0744665	N3	N1	Bacteria	Proteobacteria	Gammaproteobacteria	Burkholderiales	Rhodocyclaceae	Denitratisoma	0	0	1	1	0	0
ASV-00590	3.87056	-1.71938	3.29295	0.646408	-2.6599	0.00781636	0.0934836	N2	N1	Bacteria	Bacteroidota	Bacteroidia	Flavobacteriales	Flavobacteriaceae	Flavobacterium	0	0	1	1	0	0
ASV-00610	3.85068	-1.0727	2.10337	0.311209	-3.44689	0.000567088	0.00616235	N2	S	Bacteria	Proteobacteria	Gammaproteobacteria	Pseudomonadales	Pseudomonadaceae	Pseudomonas	1	0	1	1	0	1
ASV-00610	3.85068	-2.59467	6.04051	0.607135	-4.27363	1.92e-05	0.00047918	N2	N1	Bacteria	Proteobacteria	Gammaproteobacteria	Pseudomonadales	Pseudomonadaceae	Pseudomonas	1	0	1	1	0	1
ASV-00610	3.85068	-2.41553	5.33517	0.597398	-4.04343	5.27e-05	0.00106972	N3	N1	Bacteria	Proteobacteria	Gammaproteobacteria	Pseudomonadales	Pseudomonadaceae	Pseudomonas	1	0	1	1	0	1
ASV-00621	3.62613	1.73412	3.32675	0.648558	2.6738	0.00749965	0.096305	S	N1	Archaea	Crenarchaeota	Nitrososphaeria	uncultured	uncultured_fa	uncultured_ge	0	0	0	0	1	0
ASV-00621	3.62613	1.16387	2.24057	0.291466	3.99315	6.52e-05	0.000785833	S	N3	Archaea	Crenarchaeota	Nitrososphaeria	uncultured	uncultured_fa	uncultured_ge	0	0	0	0	1	0
ASV-00626	3.53556	1.45545	2.74242	0.52381	2.77858	0.00545964	0.0561562	N1	N3	Archaea	Crenarchaeota	Nitrososphaeria	Nitrosopumilales	Nitrosopumilaceae	Candidatus_Nitrosotenuis	0	0	0	0	1	0
ASV-00628	2.28202	-2.58455	5.9983	0.388831	-6.64698	2.99e-11	2.42e-09	N1	S	Archaea	Crenarchaeota	Nitrososphaeria	Nitrosopumilales	Nitrosopumilaceae	Nitrosopumilaceae_unclassified	0	0	0	0	1	0
ASV-00628	2.28202	2.7425	6.69228	0.383729	7.14697	8.87e-13	7.23e-11	N1	N2	Archaea	Crenarchaeota	Nitrososphaeria	Nitrosopumilales	Nitrosopumilaceae	Nitrosopumilaceae_unclassified	0	0	0	0	1	0
ASV-00628	2.28202	2.61578	6.12956	0.3681	7.10617	1.19e-12	6.75e-11	N1	N3	Archaea	Crenarchaeota	Nitrososphaeria	Nitrosopumilales	Nitrosopumilaceae	Nitrosopumilaceae_unclassified	0	0	0	0	1	0
ASV-00684	3.53728	1.11679	2.16863	0.277502	4.02443	5.71e-05	0.000711393	S	N3	Bacteria	Proteobacteria	Gammaproteobacteria	Pseudomonadales	Pseudomonadaceae	Pseudomonas	1	0	1	1	0	1
ASV-00690	2.95403	1.13633	2.19822	0.312887	3.63177	0.000281484	0.00348952	S	N2	Bacteria	Proteobacteria	Gammaproteobacteria	Pseudomonadales	Moraxellaceae	Acinetobacter	1	0	1	0	0	0
ASV-00707	3.50146	-1.08318	2.11869	0.294282	-3.68074	0.000232559	0.0023846	N3	S	Archaea	Crenarchaeota	Nitrososphaeria	Nitrosopumilales	Nitrosopumilaceae	Candidatus_Nitrosotenuis	0	0	0	0	1	0
ASV-00707	3.50146	-1.74433	3.3504	0.635439	-2.74508	0.00604956	0.0614263	N3	N1	Archaea	Crenarchaeota	Nitrososphaeria	Nitrosopumilales	Nitrosopumilaceae	Candidatus_Nitrosotenuis	0	0	0	0	1	0
ASV-00707	3.50146	-1.72195	3.29883	0.293014	-5.87668	4.19e-09	5.75e-07	N3	N2	Archaea	Crenarchaeota	Nitrososphaeria	Nitrosopumilales	Nitrosopumilaceae	Candidatus_Nitrosotenuis	0	0	0	0	1	0
ASV-00766	3.15667	-1.31834	2.49379	0.306839	-4.29652	1.73e-05	0.000353502	N2	S	Bacteria	Actinobacteriota	Actinobacteria	Micrococcales	Micrococcaceae	Micrococcus	0	0	1	1	0	0
ASV-00766	3.15667	-1.67572	3.1948	0.57481	-2.91527	0.00355382	0.0475788	N2	N1	Bacteria	Actinobacteriota	Actinobacteria	Micrococcales	Micrococcaceae	Micrococcus	0	0	1	1	0	0
ASV-00781	3.22677	1.32686	2.50855	0.286998	4.62321	3.78e-06	0.000137133	N2	N3	Bacteria	Proteobacteria	Alphaproteobacteria	Rhodobacterales	Rhodobacteraceae	Rhodobacter	1	0	1	1	0	0
ASV-00781	3.22677	1.37285	2.58981	0.306949	4.47255	7.73e-06	0.000115435	S	N3	Bacteria	Proteobacteria	Alphaproteobacteria	Rhodobacterales	Rhodobacteraceae	Rhodobacter	1	0	1	1	0	0
ASV-00807	3.14056	1.01982	2.02767	0.270796	3.766	0.000165881	0.00284301	N2	N3	Bacteria	Actinobacteriota	Acidimicrobiia	Microtrichales	Iamiaceae	Iamia	0	0	1	1	0	0
ASV-00807	3.14056	1.153	2.22376	0.285144	4.04357	5.26e-05	0.00066975	S	N3	Bacteria	Actinobacteriota	Acidimicrobiia	Microtrichales	Iamiaceae	Iamia	0	0	1	1	0	0
ASV-00817	3.12436	-1.19926	2.29622	0.288577	-4.15578	3.24e-05	0.000587118	N2	S	Bacteria	Bacteroidota	Bacteroidia	Flavobacteriales	Flavobacteriaceae	Flavobacterium	0	0	1	1	0	0
ASV-00817	3.12436	-2.46116	5.5066	0.542831	-4.53394	5.79e-06	0.0001731	N2	N1	Bacteria	Bacteroidota	Bacteroidia	Flavobacteriales	Flavobacteriaceae	Flavobacterium	0	0	1	1	0	0
ASV-00817	3.12436	-1.82855	3.55179	0.535325	-3.41577	0.00063602	0.00950431	N3	N1	Bacteria	Bacteroidota	Bacteroidia	Flavobacteriales	Flavobacteriaceae	Flavobacterium	0	0	1	1	0	0
ASV-00827	3.08214	-1.56065	2.94986	0.575969	-2.70961	0.00673633	0.0839234	N2	N1	Archaea	Crenarchaeota	Nitrososphaeria	uncultured	uncultured_fa	uncultured_ge	0	0	0	0	1	0
ASV-00827	3.08214	1.22345	2.33504	0.254663	4.80419	1.55e-06	6.85e-05	N2	N3	Archaea	Crenarchaeota	Nitrososphaeria	uncultured	uncultured_fa	uncultured_ge	0	0	0	0	1	0
ASV-00847	2.93184	1.72285	3.30089	0.306042	5.62947	1.81e-08	7.37e-07	S	N2	Archaea	Crenarchaeota	Nitrososphaeria	Nitrososphaerales	Nitrososphaeraceae	Candidatus_Nitrososphaera	0	0	0	0	1	0
ASV-00847	2.93184	1.84703	3.59758	0.280148	6.59303	4.31e-11	1.97e-09	S	N3	Archaea	Crenarchaeota	Nitrososphaeria	Nitrososphaerales	Nitrososphaeraceae	Candidatus_Nitrososphaera	0	0	0	0	1	0
ASV-00936	2.78182	1.94916	3.86149	0.639787	3.04657	0.00231469	0.0367173	S	N1	Bacteria	Bacteroidota	Bacteroidia	Flavobacteriales	Flavobacteriaceae	Flavobacterium	0	0	1	1	0	0
ASV-00936	2.78182	1.08789	2.12562	0.296028	3.67494	0.000237901	0.0024035	S	N3	Bacteria	Bacteroidota	Bacteroidia	Flavobacteriales	Flavobacteriaceae	Flavobacterium	0	0	1	1	0	0
ASV-00995	2.58158	-1.90251	3.73862	0.567019	-3.35527	0.000792861	0.012262	N2	N1	Bacteria	Proteobacteria	Gammaproteobacteria	Pseudomonadales	Pseudomonadaceae	Pseudomonas	1	0	1	1	0	1
ASV-00995	2.58158	1.53005	2.88796	0.571096	2.67915	0.00738098	0.096305	S	N1	Bacteria	Proteobacteria	Gammaproteobacteria	Pseudomonadales	Pseudomonadaceae	Pseudomonas	1	0	1	1	0	1
ASV-01007	2.65897	-1.14703	2.21458	0.316005	-3.62978	0.000283658	0.00348952	N2	S	Bacteria	Proteobacteria	Alphaproteobacteria	Rhizobiales	Xanthobacteraceae	Rhodopseudomonas	1	0	1	0	0	0
ASV-01007	2.65897	1.2348	2.35349	0.270493	4.56501	4.99e-06	0.000162196	N2	N3	Bacteria	Proteobacteria	Alphaproteobacteria	Rhizobiales	Xanthobacteraceae	Rhodopseudomonas	1	0	1	0	0	0
ASV-01020	2.64435	-1.18456	2.27294	0.307381	-3.85373	0.000116333	0.0016546	N2	S	Archaea	Crenarchaeota	Nitrososphaeria	uncultured	uncultured_fa	uncultured_ge	0	0	0	0	1	0
ASV-01023	2.64104	-1.90098	3.73467	0.586543	-3.241	0.00119113	0.0181092	N2	N1	Bacteria	Proteobacteria	Gammaproteobacteria	Alteromonadales	Alteromonadaceae	Alishewanella	0	1	1	0	0	0
ASV-01023	2.64104	-1.71523	3.28349	0.57516	-2.98218	0.00286208	0.0314829	N3	N1	Bacteria	Proteobacteria	Gammaproteobacteria	Alteromonadales	Alteromonadaceae	Alishewanella	0	1	1	0	0	0
ASV-01027	2.62909	-1.86357	3.63906	0.317388	-5.87158	4.32e-09	2.35e-07	N2	S	Archaea	Crenarchaeota	Nitrososphaeria	uncultured	uncultured_fa	uncultured_ge	0	0	0	0	1	0
ASV-01027	2.62909	-1.76464	3.39788	0.611433	-2.88607	0.00390088	0.0514572	N2	N1	Archaea	Crenarchaeota	Nitrososphaeria	uncultured	uncultured_fa	uncultured_ge	0	0	0	0	1	0
ASV-01027	2.62909	2.01355	4.03775	0.273193	7.37044	1.7e-13	3.5e-11	N2	N3	Archaea	Crenarchaeota	Nitrososphaeria	uncultured	uncultured_fa	uncultured_ge	0	0	0	0	1	0
ASV-01054	2.55342	-1.20734	2.30911	0.31336	-3.85288	0.000116736	0.0016546	N2	S	Bacteria	Proteobacteria	Gammaproteobacteria	Alteromonadales	Shewanellaceae	Shewanella	0	1	1	1	0	0
ASV-01054	2.55342	-2.11915	4.34438	0.614481	-3.44868	0.00056333	0.00953409	N2	N1	Bacteria	Proteobacteria	Gammaproteobacteria	Alteromonadales	Shewanellaceae	Shewanella	0	1	1	1	0	0
ASV-01057	2.5583	-1.36155	2.56962	0.287298	-4.73917	2.15e-06	4.1e-05	N3	S	Bacteria	Proteobacteria	Gammaproteobacteria	Xanthomonadales	Xanthomonadaceae	Stenotrophomonas	0	0	1	0	0	0
ASV-01074	2.39011	1.15942	2.23368	0.437481	2.65022	0.00804386	0.0949387	N1	N2	Bacteria	Proteobacteria	Gammaproteobacteria	Pseudomonadales	Moraxellaceae	Acinetobacter	1	0	1	0	0	0
ASV-01074	2.39011	1.56428	2.9573	0.430477	3.63383	0.00027925	0.00460762	N1	N3	Bacteria	Proteobacteria	Gammaproteobacteria	Pseudomonadales	Moraxellaceae	Acinetobacter	1	0	1	0	0	0
ASV-01082	2.03801	1.12426	2.1799	0.411777	2.73027	0.00632816	0.0626488	N1	N3	Bacteria	Nitrospirota	Nitrospiria	Nitrospirales	Nitrospiraceae	Nitrospira	0	0	0	0	1	0
ASV-01089	2.40938	-1.77628	3.42541	0.442373	-4.01534	5.94e-05	0.00154914	N1	S	Bacteria	Desulfobacterota	Desulfovibrionia	Desulfovibrionales	Desulfovibrionaceae	Desulfovibrionaceae_unclassified	0	1	0	0	0	0
ASV-01089	2.40938	1.21747	2.32539	0.428927	2.83842	0.00453379	0.0589393	N1	N2	Bacteria	Desulfobacterota	Desulfovibrionia	Desulfovibrionales	Desulfovibrionaceae	Desulfovibrionaceae_unclassified	0	1	0	0	0	0
ASV-01089	2.40938	1.58148	2.99276	0.421457	3.75241	0.000175142	0.00308249	N1	N3	Bacteria	Desulfobacterota	Desulfovibrionia	Desulfovibrionales	Desulfovibrionaceae	Desulfovibrionaceae_unclassified	0	1	0	0	0	0
ASV-01093	2.50897	-1.63759	3.11146	0.58383	-2.80491	0.00503302	0.0644945	N2	N1	Bacteria	Bacteroidota	Bacteroidia	Flavobacteriales	Flavobacteriaceae	Flavobacterium	0	0	1	1	0	0
ASV-01093	2.50897	-1.69235	3.23183	0.574465	-2.94596	0.00321953	0.0344577	N3	N1	Bacteria	Bacteroidota	Bacteroidia	Flavobacteriales	Flavobacteriaceae	Flavobacterium	0	0	1	1	0	0
ASV-01115	2.41748	-1.55143	2.93108	0.463339	-3.34837	0.000812878	0.0156576	N1	S	Bacteria	Desulfobacterota	Desulfovibrionia	Desulfovibrionales	Desulfovibrionaceae	Desulfovibrio	0	1	0	0	0	0
ASV-01115	2.41748	2.39073	5.24424	0.4682	5.10622	3.29e-07	1.34e-05	N1	N2	Bacteria	Desulfobacterota	Desulfovibrionia	Desulfovibrionales	Desulfovibrionaceae	Desulfovibrio	0	1	0	0	0	0
ASV-01115	2.41748	1.74673	3.35598	0.445627	3.91971	8.87e-05	0.00167176	N1	N3	Bacteria	Desulfobacterota	Desulfovibrionia	Desulfovibrionales	Desulfovibrionaceae	Desulfovibrio	0	1	0	0	0	0
ASV-01163	2.36976	-1.79052	3.4594	0.498473	-3.59201	0.000328134	0.0073739	N1	S	Bacteria	Desulfobacterota	Syntrophia	Syntrophales	Syntrophaceae	Syntrophus	0	1	0	0	0	0
ASV-01163	2.36976	1.5168	2.86156	0.487892	3.10889	0.00187792	0.0276146	N1	N2	Bacteria	Desulfobacterota	Syntrophia	Syntrophales	Syntrophaceae	Syntrophus	0	1	0	0	0	0
ASV-01163	2.36976	1.90599	3.74767	0.478663	3.98191	6.84e-05	0.00135358	N1	N3	Bacteria	Desulfobacterota	Syntrophia	Syntrophales	Syntrophaceae	Syntrophus	0	1	0	0	0	0
ASV-01208	1.81777	1.00219	2.00304	0.249465	4.01735	5.89e-05	0.00125219	N2	N3	Bacteria	Bacteroidota	Bacteroidia	Flavobacteriales	Flavobacteriaceae	Flavobacterium	0	0	1	1	0	0
ASV-01229	1.82296	1.45455	2.74071	0.267389	5.43982	5.33e-08	1.36e-06	S	N3	Archaea	Crenarchaeota	Nitrososphaeria	Nitrosopumilales	Nitrosopumilaceae	Nitrosarchaeum	0	0	0	0	1	0
ASV-01248	2.18215	-2.67198	6.37302	0.382873	-6.97875	2.98e-12	3.94e-10	N1	S	Bacteria	Proteobacteria	Alphaproteobacteria	Rhodobacterales	Rhodobacteraceae	Rhodobacter	1	0	1	1	0	0
ASV-01248	2.18215	3.53179	11.5658	0.391821	9.01378	1.99e-19	5.95e-17	N1	N2	Bacteria	Proteobacteria	Alphaproteobacteria	Rhodobacterales	Rhodobacteraceae	Rhodobacter	1	0	1	1	0	0
ASV-01248	2.18215	3.03472	8.19487	0.366887	8.27153	1.32e-16	1.75e-14	N1	N3	Bacteria	Proteobacteria	Alphaproteobacteria	Rhodobacterales	Rhodobacteraceae	Rhodobacter	1	0	1	1	0	0
ASV-01264	2.31165	-1.04525	2.06373	0.287939	-3.63012	0.000283291	0.0028206	N3	S	Bacteria	Proteobacteria	Gammaproteobacteria	Burkholderiales	Rhodocyclaceae	Azospira	0	0	1	0	0	0
ASV-01264	2.31165	-1.46629	2.7631	0.281817	-5.20298	1.96e-07	1.21e-05	N3	N2	Bacteria	Proteobacteria	Gammaproteobacteria	Burkholderiales	Rhodocyclaceae	Azospira	0	0	1	0	0	0
ASV-01322	2.20401	1.25243	2.38242	0.264225	4.74001	2.14e-06	8.79e-05	N2	N3	Bacteria	Proteobacteria	Gammaproteobacteria	Burkholderiales	Comamonadaceae	Rhodoferax	0	0	1	0	0	0
ASV-01331	2.20735	-1.36737	2.58	0.481331	-2.84081	0.00449985	0.0638664	N1	S	Bacteria	Proteobacteria	Gammaproteobacteria	Enterobacterales	Pectobacteriaceae	Pectobacterium	0	0	1	0	0	0
ASV-01331	2.20735	1.50602	2.84025	0.463627	3.24834	0.00116079	0.0150712	N1	N3	Bacteria	Proteobacteria	Gammaproteobacteria	Enterobacterales	Pectobacteriaceae	Pectobacterium	0	0	1	0	0	0
ASV-01356	2.0739	1.39525	2.63034	0.465052	3.00021	0.00269797	0.0303818	N1	N3	Bacteria	Desulfobacterota	Syntrophia	Syntrophales	uncultured	uncultured_ge	0	1	0	0	0	0
ASV-01403	2.16813	-1.56111	2.95081	0.286224	-5.45416	4.92e-08	1.3e-06	N3	S	Bacteria	Bacteroidota	Bacteroidia	Flavobacteriales	Flavobacteriaceae	Flavobacterium	0	0	1	1	0	0
ASV-01403	2.16813	-1.61852	3.07061	0.565065	-2.86431	0.00417915	0.0441318	N3	N1	Bacteria	Bacteroidota	Bacteroidia	Flavobacteriales	Flavobacteriaceae	Flavobacterium	0	0	1	1	0	0
ASV-01403	2.16813	-1.56562	2.96004	0.267215	-5.85901	4.66e-09	5.75e-07	N3	N2	Bacteria	Bacteroidota	Bacteroidia	Flavobacteriales	Flavobacteriaceae	Flavobacterium	0	0	1	1	0	0
ASV-01430	2.14387	-1.56246	2.95357	0.558887	-2.79566	0.00517935	0.0539742	N3	N1	Bacteria	Proteobacteria	Gammaproteobacteria	Alteromonadales	Alteromonadaceae	Alishewanella	0	1	1	0	0	0
ASV-01519	2.04732	-1.35209	2.55282	0.266601	-5.07159	3.94e-07	2.21e-05	N3	N2	Bacteria	Proteobacteria	Gammaproteobacteria	Burkholderiales	Rhodocyclaceae	Dechloromonas	1	1	1	1	0	0
ASV-01579	2.01568	-1.22656	2.34009	0.259589	-4.72502	2.3e-06	4.19e-05	N3	S	Bacteria	Nitrospirota	Nitrospiria	Nitrospirales	Nitrospiraceae	Nitrospira	0	0	0	0	1	0
ASV-01580	2.01422	-1.60149	3.03456	0.298521	-5.36475	8.11e-08	1.99e-06	N3	S	Bacteria	Desulfobacterota	Desulfuromonadia	Bradymonadales	Bradymonadales_fa	Bradymonadales_ge	0	1	0	0	0	0
ASV-01580	2.01422	-1.8778	3.67514	0.582139	-3.22569	0.00125671	0.0157986	N3	N1	Bacteria	Desulfobacterota	Desulfuromonadia	Bradymonadales	Bradymonadales_fa	Bradymonadales_ge	0	1	0	0	0	0
ASV-01580	2.01422	-1.58816	3.00666	0.282191	-5.62796	1.82e-08	1.88e-06	N3	N2	Bacteria	Desulfobacterota	Desulfuromonadia	Bradymonadales	Bradymonadales_fa	Bradymonadales_ge	0	1	0	0	0	0
ASV-01584	2.00124	-1.74988	3.3633	0.5411	-3.23393	0.00122101	0.0182542	N2	N1	Bacteria	Proteobacteria	Gammaproteobacteria	Xanthomonadales	Xanthomonadaceae	Stenotrophomonas	0	0	1	0	0	0
ASV-01584	2.00124	1.02013	2.02811	0.246344	4.14111	3.46e-05	0.000853028	N2	N3	Bacteria	Proteobacteria	Gammaproteobacteria	Xanthomonadales	Xanthomonadaceae	Stenotrophomonas	0	0	1	0	0	0
ASV-01609	1.98023	-1.64834	3.13472	0.562025	-2.93285	0.00335864	0.045647	N2	N1	Bacteria	Proteobacteria	Gammaproteobacteria	Alteromonadales	Alteromonadaceae	Alishewanella	0	1	1	0	0	0
ASV-01646	1.52253	-1.59564	3.0223	0.395786	-4.03158	5.54e-05	0.0015019	N1	S	Bacteria	Proteobacteria	Gammaproteobacteria	Xanthomonadales	Xanthomonadaceae	Stenotrophomonas	0	0	1	0	0	0
ASV-01646	1.52253	1.00268	2.00372	0.374838	2.67497	0.00747368	0.0918341	N1	N2	Bacteria	Proteobacteria	Gammaproteobacteria	Xanthomonadales	Xanthomonadaceae	Stenotrophomonas	0	0	1	0	0	0
ASV-01646	1.52253	1.31641	2.49046	0.369061	3.56693	0.00036119	0.00560906	N1	N3	Bacteria	Proteobacteria	Gammaproteobacteria	Xanthomonadales	Xanthomonadaceae	Stenotrophomonas	0	0	1	0	0	0
ASV-01648	1.9275	1.48176	2.7929	0.450757	3.28727	0.00101163	0.0135798	N1	N3	Bacteria	Deinococcota	Deinococci	Thermales	Thermaceae	Meiothermus	1	0	0	0	0	0
ASV-01698	1.6256	1.11201	2.16147	0.24598	4.52073	6.16e-06	9.62e-05	S	N3	Bacteria	Bacteroidota	Bacteroidia	Flavobacteriales	Flavobacteriaceae	Flavobacterium	0	0	1	1	0	0
ASV-01705	1.93334	-2.70578	6.52409	0.359319	-7.53029	5.06e-14	1.02e-11	N1	S	Bacteria	Proteobacteria	Gammaproteobacteria	Burkholderiales	Sulfuricellaceae	Sulfuriferula	1	0	1	0	0	0
ASV-01705	1.93334	2.93334	7.63876	0.355977	8.24026	1.72e-16	3.08e-14	N1	N2	Bacteria	Proteobacteria	Gammaproteobacteria	Burkholderiales	Sulfuricellaceae	Sulfuriferula	1	0	1	0	0	0
ASV-01705	1.93334	2.925	7.59475	0.339755	8.60916	7.36e-18	1.46e-15	N1	N3	Bacteria	Proteobacteria	Gammaproteobacteria	Burkholderiales	Sulfuricellaceae	Sulfuriferula	1	0	1	0	0	0
ASV-01715	1.8928	-1.04595	2.06472	0.253579	-4.12473	3.71e-05	0.000857544	N3	N2	Bacteria	Proteobacteria	Alphaproteobacteria	Rhodospirillales	Magnetospirillaceae	Magnetospirillum	0	0	1	1	0	0
ASV-01751	1.54408	-1.05382	2.07602	0.271647	-3.87937	0.000104727	0.00116044	N3	S	Bacteria	Desulfobacterota	Desulfuromonadia	Bradymonadales	Bradymonadales_fa	Bradymonadales_ge	0	1	0	0	0	0
ASV-01754	1.87627	-1.49386	2.81642	0.28261	-5.28594	1.25e-07	4.29e-06	N2	S	Bacteria	Proteobacteria	Gammaproteobacteria	Alteromonadales	Shewanellaceae	Shewanella	0	1	1	1	0	0
ASV-01754	1.87627	-1.9284	3.80633	0.551224	-3.4984	0.000468066	0.00807414	N2	N1	Bacteria	Proteobacteria	Gammaproteobacteria	Alteromonadales	Shewanellaceae	Shewanella	0	1	1	1	0	0
ASV-01754	1.87627	1.29604	2.45554	0.238342	5.43774	5.4e-08	4.16e-06	N2	N3	Bacteria	Proteobacteria	Gammaproteobacteria	Alteromonadales	Shewanellaceae	Shewanella	0	1	1	1	0	0
ASV-01792	1.89024	-1.14039	2.20441	0.289829	-3.93471	8.33e-05	0.00126303	N2	S	Bacteria	Desulfobacterota	uncultured	uncultured_or	uncultured_fa	uncultured_ge	0	1	0	0	0	0
ASV-01792	1.89024	1.16796	2.24694	0.25119	4.64972	3.32e-06	0.000128178	N2	N3	Bacteria	Desulfobacterota	uncultured	uncultured_or	uncultured_fa	uncultured_ge	0	1	0	0	0	0
ASV-01797	1.17655	-1.37712	2.5975	0.360433	-3.82074	0.000133049	0.00336365	N1	S	Bacteria	Desulfobacterota	Desulfuromonadia	Geobacterales	Geobacteraceae	Trichlorobacter	0	1	0	0	0	0
ASV-01797	1.17655	1.24583	2.37154	0.350263	3.55683	0.00037535	0.00682882	N1	N2	Bacteria	Desulfobacterota	Desulfuromonadia	Geobacterales	Geobacteraceae	Trichlorobacter	0	1	0	0	0	0
ASV-01797	1.17655	1.37849	2.59996	0.338793	4.06883	4.73e-05	0.000984791	N1	N3	Bacteria	Desulfobacterota	Desulfuromonadia	Geobacterales	Geobacteraceae	Trichlorobacter	0	1	0	0	0	0
ASV-01840	1.60874	1.0777	2.11067	0.246622	4.36986	1.24e-05	0.000348679	N2	N3	Archaea	Crenarchaeota	Nitrososphaeria	Nitrosopumilales	Nitrosopumilaceae	Candidatus_Nitrosopumilus	0	0	0	0	1	0
ASV-01842	1.86389	-1.11093	2.15984	0.260602	-4.26292	2.02e-05	0.000288785	N3	S	Bacteria	Proteobacteria	Gammaproteobacteria	Burkholderiales	Rhodocyclaceae	Sulfuritalea	1	0	1	0	0	0
ASV-01960	1.81877	1.10055	2.14437	0.406659	2.70632	0.00680329	0.0649181	N1	N3	Bacteria	Actinobacteriota	Acidimicrobiia	Microtrichales	Iamiaceae	Iamia	0	0	1	1	0	0
ASV-01960	1.81877	1.3194	2.49563	0.23606	5.58927	2.28e-08	6.53e-07	S	N3	Bacteria	Actinobacteriota	Acidimicrobiia	Microtrichales	Iamiaceae	Iamia	0	0	1	1	0	0
ASV-02149	1.63748	1.14687	2.21434	0.434397	2.64015	0.00828689	0.0965369	N1	N2	Bacteria	Desulfobacterota	Desulfuromonadia	Geobacterales	Geobacteraceae	Geobacteraceae_unclassified	0	1	0	0	0	0
ASV-02210	1.55103	-2.5276	5.76611	0.356121	-7.09759	1.27e-12	2.05e-10	N1	S	Bacteria	Nitrospirota	Nitrospiria	Nitrospirales	Nitrospiraceae	Nitrospira	0	0	0	0	1	0
ASV-02210	1.55103	2.85314	7.22574	0.355079	8.03524	9.34e-16	1.4e-13	N1	N2	Bacteria	Nitrospirota	Nitrospiria	Nitrospirales	Nitrospiraceae	Nitrospira	0	0	0	0	1	0
ASV-02210	1.55103	2.81298	7.02735	0.337358	8.33828	7.54e-17	1.19e-14	N1	N3	Bacteria	Nitrospirota	Nitrospiria	Nitrospirales	Nitrospiraceae	Nitrospira	0	0	0	0	1	0
ASV-02267	1.66075	1.4516	2.73511	0.246554	5.88755	3.92e-09	1.35e-07	S	N3	Bacteria	Nitrospirota	Nitrospiria	Nitrospirales	Nitrospiraceae	Nitrospira	0	0	0	0	1	0
ASV-02313	1.6138	1.14798	2.21603	0.251859	4.55801	5.16e-06	0.000116102	S	N2	Bacteria	Nitrospirota	Nitrospiria	Nitrospirales	Nitrospiraceae	Nitrospira	0	0	0	0	1	0
ASV-02368	1.65111	1.73581	3.33066	0.40463	4.28987	1.79e-05	0.000458174	N1	N2	Bacteria	Proteobacteria	Alphaproteobacteria	Rhizobiales	Beijerinckiaceae	Methylobacterium-Methylorubrum	1	0	0	0	0	0
ASV-02368	1.65111	1.27152	2.41415	0.380474	3.34192	0.000832002	0.0117669	N1	N3	Bacteria	Proteobacteria	Alphaproteobacteria	Rhizobiales	Beijerinckiaceae	Methylobacterium-Methylorubrum	1	0	0	0	0	0
ASV-02422	1.63822	1.74045	3.3414	0.510719	3.40785	0.00065478	0.0132429	S	N1	Bacteria	Desulfobacterota	uncultured	uncultured_or	uncultured_fa	uncultured_ge	0	1	0	0	0	0
ASV-02422	1.63822	1.68681	3.21945	0.255096	6.61247	3.78e-11	3.08e-09	S	N2	Bacteria	Desulfobacterota	uncultured	uncultured_or	uncultured_fa	uncultured_ge	0	1	0	0	0	0
ASV-02422	1.63822	1.6829	3.21073	0.228429	7.36729	1.74e-13	1.33e-11	S	N3	Bacteria	Desulfobacterota	uncultured	uncultured_or	uncultured_fa	uncultured_ge	0	1	0	0	0	0
ASV-02443	1.63092	1.13624	2.19807	0.249819	4.54825	5.41e-06	0.000166878	N2	N3	Archaea	Crenarchaeota	Nitrososphaeria	Nitrosopumilales	Nitrosopumilaceae	Nitrosopumilaceae_unclassified	0	0	0	0	1	0
ASV-02578	1.61407	-1.0224	2.03129	0.261263	-3.91329	9.1e-05	0.0018121	N3	N2	Bacteria	Desulfobacterota	Desulfobacterota_unclassified	Desulfobacterota_unclassified	Desulfobacterota_unclassified	Desulfobacterota_unclassified	0	1	0	0	0	0
ASV-02598	1.60266	1.49123	2.81129	0.262161	5.68823	1.28e-08	5.58e-07	S	N2	Bacteria	Campilobacterota	Campylobacteria	Campylobacterales	Sulfurimonadaceae	Sulfuricurvum	1	0	0	0	0	0
ASV-02598	1.60266	1.38337	2.60877	0.236917	5.83907	5.25e-09	1.72e-07	S	N3	Bacteria	Campilobacterota	Campylobacteria	Campylobacterales	Sulfurimonadaceae	Sulfuricurvum	1	0	0	0	0	0
ASV-02760	1.57443	1.43912	2.71156	0.503531	2.85806	0.00426241	0.0615766	S	N1	Archaea	Crenarchaeota	Nitrososphaeria	uncultured	uncultured_fa	uncultured_ge	0	0	0	0	1	0
ASV-02760	1.57443	1.32922	2.51267	0.245834	5.40699	6.41e-08	2.46e-06	S	N2	Archaea	Crenarchaeota	Nitrososphaeria	uncultured	uncultured_fa	uncultured_ge	0	0	0	0	1	0
ASV-02760	1.57443	1.33638	2.52517	0.222828	5.99736	2.01e-09	7.25e-08	S	N3	Archaea	Crenarchaeota	Nitrososphaeria	uncultured	uncultured_fa	uncultured_ge	0	0	0	0	1	0
ASV-02764	1.5745	1.03879	2.05451	0.253017	4.10562	4.03e-05	0.000688856	S	N2	Bacteria	Desulfobacterota	Desulfovibrionia	Desulfovibrionales	Desulfovibrionaceae	Desulfovibrio	0	1	0	0	0	0
ASV-02764	1.5745	1.1279	2.18541	0.23232	4.85496	1.2e-06	2.37e-05	S	N3	Bacteria	Desulfobacterota	Desulfovibrionia	Desulfovibrionales	Desulfovibrionaceae	Desulfovibrio	0	1	0	0	0	0
ASV-02817	1.56471	1.3268	2.50846	0.27221	4.87419	1.09e-06	3.1e-05	S	N2	Archaea	Crenarchaeota	Nitrososphaeria	uncultured	uncultured_fa	uncultured_ge	0	0	0	0	1	0
ASV-02817	1.56471	1.38614	2.61378	0.24744	5.60191	2.12e-08	6.33e-07	S	N3	Archaea	Crenarchaeota	Nitrososphaeria	uncultured	uncultured_fa	uncultured_ge	0	0	0	0	1	0
ASV-02858	1.53226	-1.30562	2.4719	0.41927	-3.11404	0.00184546	0.0317655	N1	S	Bacteria	Proteobacteria	Alphaproteobacteria	Rhodobacterales	Rhodobacteraceae	Thioclava	1	0	0	0	0	0
ASV-02928	1.54544	1.17901	2.26422	0.248953	4.7359	2.18e-06	5.69e-05	S	N2	Archaea	Crenarchaeota	Nitrososphaeria	Nitrosopumilales	Nitrosopumilaceae	Nitrosopumilaceae_ge	0	0	0	0	1	0
ASV-02928	1.54544	1.32579	2.5067	0.229046	5.78833	7.11e-09	2.22e-07	S	N3	Archaea	Crenarchaeota	Nitrososphaeria	Nitrosopumilales	Nitrosopumilaceae	Nitrosopumilaceae_ge	0	0	0	0	1	0
ASV-02937	1.51552	-1.8331	3.56301	0.38475	-4.76439	1.89e-06	8.51e-05	N1	S	Bacteria	Myxococcota	Myxococcia	Myxococcales	Anaeromyxobacteraceae	Anaeromyxobacter	0	0	1	0	0	0
ASV-02937	1.51552	1.50741	2.84299	0.364879	4.13125	3.61e-05	0.000874672	N1	N2	Bacteria	Myxococcota	Myxococcia	Myxococcales	Anaeromyxobacteraceae	Anaeromyxobacter	0	0	1	0	0	0
ASV-02937	1.51552	1.79644	3.47362	0.358529	5.01059	5.43e-07	1.69e-05	N1	N3	Bacteria	Myxococcota	Myxococcia	Myxococcales	Anaeromyxobacteraceae	Anaeromyxobacter	0	0	1	0	0	0
ASV-02970	1.53142	1.44965	2.73141	0.435834	3.32614	0.000880565	0.0120243	N1	N3	Bacteria	Desulfobacterota	Desulfuromonadia	Geobacterales	Geobacteraceae	Geobacteraceae_unclassified	0	1	0	0	0	0
ASV-02984	1.54572	-2.48678	5.60526	0.364391	-6.82449	8.82e-12	8.92e-10	N1	S	Bacteria	Proteobacteria	Gammaproteobacteria	Burkholderiales	Hydrogenophilaceae	Thiobacillus	1	1	1	1	1	0
ASV-02984	1.54572	2.57848	5.9731	0.355433	7.25448	4.03e-13	4.02e-11	N1	N2	Bacteria	Proteobacteria	Gammaproteobacteria	Burkholderiales	Hydrogenophilaceae	Thiobacillus	1	1	1	1	1	0
ASV-02984	1.54572	2.4128	5.32506	0.334922	7.20406	5.84e-13	3.86e-11	N1	N3	Bacteria	Proteobacteria	Gammaproteobacteria	Burkholderiales	Hydrogenophilaceae	Thiobacillus	1	1	1	1	1	0
ASV-02992	1.50767	1.07735	2.11016	0.231399	4.65581	3.23e-06	5.54e-05	S	N3	Bacteria	Proteobacteria	Alphaproteobacteria	Rhizobiales	Beijerinckiaceae	Methylobacterium-Methylorubrum	1	0	0	0	0	0
ASV-03032	1.5264	1.24799	2.3751	0.246376	5.06539	4.08e-07	1.27e-05	S	N2	Bacteria	Campilobacterota	Campylobacteria	Campylobacterales	Sulfurimonadaceae	Sulfuricurvum	1	0	0	0	0	0
ASV-03032	1.5264	1.02437	2.03407	0.216864	4.72355	2.32e-06	4.19e-05	S	N3	Bacteria	Campilobacterota	Campylobacteria	Campylobacterales	Sulfurimonadaceae	Sulfuricurvum	1	0	0	0	0	0
ASV-03067	1.51648	1.41773	2.67165	0.382053	3.71082	0.000206588	0.00411798	N1	N2	Bacteria	Proteobacteria	Alphaproteobacteria	Rhizobiales	Beijerinckiaceae	Methylobacterium-Methylorubrum	1	0	0	0	0	0
ASV-03067	1.51648	1.30915	2.47795	0.363273	3.60375	0.000313654	0.00506967	N1	N3	Bacteria	Proteobacteria	Alphaproteobacteria	Rhizobiales	Beijerinckiaceae	Methylobacterium-Methylorubrum	1	0	0	0	0	0
ASV-03077	1.52227	-1.32764	2.50992	0.432203	-3.07181	0.00212766	0.035807	N1	S	Archaea	Crenarchaeota	Nitrososphaeria	Nitrosopumilales	Nitrosopumilaceae	Nitrosopumilaceae_ge	0	0	0	0	1	0
ASV-03077	1.52227	1.49879	2.82606	0.426254	3.51619	0.000437785	0.00769986	N1	N2	Archaea	Crenarchaeota	Nitrososphaeria	Nitrosopumilales	Nitrosopumilaceae	Nitrosopumilaceae_ge	0	0	0	0	1	0
ASV-03100	1.50385	-1.72196	3.29885	0.416412	-4.13524	3.55e-05	0.00110328	N1	S	Archaea	Crenarchaeota	Nitrososphaeria	Nitrosopumilales	Nitrosopumilaceae	Nitrosopumilaceae_ge	0	0	0	0	1	0
ASV-03100	1.50385	1.65304	3.14496	0.391197	4.2256	2.38e-05	0.000510096	N1	N3	Archaea	Crenarchaeota	Nitrososphaeria	Nitrosopumilales	Nitrosopumilaceae	Nitrosopumilaceae_ge	0	0	0	0	1	0
ASV-03164	1.49789	1.30208	2.46584	0.382103	3.40766	0.000655223	0.00960994	N1	N3	Bacteria	Proteobacteria	Gammaproteobacteria	Burkholderiales	Rhodocyclaceae	Denitratisoma	0	0	1	1	0	0
ASV-03285	1.48032	1.18153	2.26817	0.43554	2.7128	0.00667181	0.0649181	N1	N3	Bacteria	Acidobacteriota	Holophagae	Holophagales	Holophagaceae	Geothrix	0	0	1	0	0	0
ASV-03285	1.48032	1.02699	2.03776	0.243543	4.21685	2.48e-05	0.000347342	S	N3	Bacteria	Acidobacteriota	Holophagae	Holophagales	Holophagaceae	Geothrix	0	0	1	0	0	0
ASV-03373	1.47886	1.23357	2.35149	0.234842	5.25278	1.5e-07	3.43e-06	S	N3	Bacteria	Nitrospirota	Nitrospiria	Nitrospirales	Nitrospiraceae	Nitrospira	0	0	0	0	1	0
ASV-03500	1.42028	-2.3047	4.94065	0.348922	-6.60521	3.97e-11	2.92e-09	N1	S	Archaea	Crenarchaeota	Nitrososphaeria	Nitrosopumilales	Nitrosopumilaceae	Candidatus_Nitrosotenuis	0	0	0	0	1	0
ASV-03500	1.42028	2.52739	5.76527	0.344852	7.3289	2.32e-13	2.6e-11	N1	N2	Archaea	Crenarchaeota	Nitrososphaeria	Nitrosopumilales	Nitrosopumilaceae	Candidatus_Nitrosotenuis	0	0	0	0	1	0
ASV-03500	1.42028	2.55146	5.86226	0.329089	7.7531	8.97e-15	1.01e-12	N1	N3	Archaea	Crenarchaeota	Nitrososphaeria	Nitrosopumilales	Nitrosopumilaceae	Candidatus_Nitrosotenuis	0	0	0	0	1	0
ASV-03546	1.42575	-2.65549	6.30061	0.327635	-8.10502	5.27e-16	1.42e-13	N1	S	Bacteria	Actinobacteriota	Actinobacteria	Propionibacteriales	Nocardioidaceae	Nocardioides	0	0	1	1	0	0
ASV-03546	1.42575	2.72337	6.60412	0.316305	8.60993	7.31e-18	1.64e-15	N1	N2	Bacteria	Actinobacteriota	Actinobacteria	Propionibacteriales	Nocardioidaceae	Nocardioides	0	0	1	1	0	0
ASV-03546	1.42575	2.78019	6.86941	0.30126	9.22854	2.74e-20	7.24e-18	N1	N3	Bacteria	Actinobacteriota	Actinobacteria	Propionibacteriales	Nocardioidaceae	Nocardioides	0	0	1	1	0	0
ASV-03783	1.24907	-1.70415	3.25837	0.35409	-4.81276	1.49e-06	7.08e-05	N1	S	Bacteria	Desulfobacterota	Syntrophia	Syntrophales	Syntrophaceae	Syntrophus	0	1	0	0	0	0
ASV-03783	1.24907	1.54957	2.92729	0.339071	4.57004	4.88e-06	0.000150831	N1	N2	Bacteria	Desulfobacterota	Syntrophia	Syntrophales	Syntrophaceae	Syntrophus	0	1	0	0	0	0
ASV-03783	1.24907	1.70716	3.26516	0.330591	5.16394	2.42e-07	8.33e-06	N1	N3	Bacteria	Desulfobacterota	Syntrophia	Syntrophales	Syntrophaceae	Syntrophus	0	1	0	0	0	0
ASV-04137	1.38575	-1.86932	3.65361	0.376565	-4.96414	6.9e-07	3.49e-05	N1	S	Bacteria	Proteobacteria	Alphaproteobacteria	Caulobacterales	Hyphomonadaceae	Hyphomonas	0	0	1	1	0	0
ASV-04137	1.38575	1.64826	3.13455	0.360116	4.57702	4.72e-06	0.000150831	N1	N2	Bacteria	Proteobacteria	Alphaproteobacteria	Caulobacterales	Hyphomonadaceae	Hyphomonas	0	0	1	1	0	0
ASV-04137	1.38575	2.06714	4.19056	0.35618	5.80365	6.49e-09	2.7e-07	N1	N3	Bacteria	Proteobacteria	Alphaproteobacteria	Caulobacterales	Hyphomonadaceae	Hyphomonas	0	0	1	1	0	0
ASV-04176	1.38595	-2.38068	5.20782	0.342073	-6.95957	3.41e-12	3.94e-10	N1	S	Bacteria	Proteobacteria	Gammaproteobacteria	Acidiferrobacterales	Acidiferrobacteraceae	Sulfurifustis	1	0	0	0	0	0
ASV-04176	1.38595	2.43729	5.41625	0.332127	7.33845	2.16e-13	2.6e-11	N1	N2	Bacteria	Proteobacteria	Gammaproteobacteria	Acidiferrobacterales	Acidiferrobacteraceae	Sulfurifustis	1	0	0	0	0	0
ASV-04176	1.38595	2.35061	5.10038	0.313313	7.50242	6.27e-14	5.51e-12	N1	N3	Bacteria	Proteobacteria	Gammaproteobacteria	Acidiferrobacterales	Acidiferrobacteraceae	Sulfurifustis	1	0	0	0	0	0
ASV-04386	1.36068	1.33124	2.5162	0.387069	3.43929	0.000583235	0.00968818	N1	N2	Bacteria	Proteobacteria	Gammaproteobacteria	Burkholderiales	Sulfuricellaceae	Sulfuricella	1	0	1	1	0	0
ASV-04395	1.36444	1.00149	2.00207	0.25029	4.00133	6.3e-05	0.00100165	S	N2	Archaea	Crenarchaeota	Nitrososphaeria	Nitrososphaeria_unclassified	Nitrososphaeria_unclassified	Nitrososphaeria_unclassified	0	0	0	0	1	0
ASV-04395	1.36444	1.12627	2.18294	0.23104	4.8748	1.09e-06	2.27e-05	S	N3	Archaea	Crenarchaeota	Nitrososphaeria	Nitrososphaeria_unclassified	Nitrososphaeria_unclassified	Nitrososphaeria_unclassified	0	0	0	0	1	0
ASV-04605	1.33484	-1.31976	2.49624	0.351165	-3.75822	0.000171123	0.00419511	N1	S	Bacteria	Actinobacteriota	Actinobacteria	Streptomycetales	Streptomycetaceae	Streptomyces	0	0	1	0	0	0
ASV-04605	1.33484	1.56674	2.96234	0.349993	4.47649	7.59e-06	0.0002127	N1	N2	Bacteria	Actinobacteriota	Actinobacteria	Streptomycetales	Streptomycetaceae	Streptomyces	0	0	1	0	0	0
ASV-04605	1.33484	1.60108	3.03371	0.337341	4.74618	2.07e-06	5.66e-05	N1	N3	Bacteria	Actinobacteriota	Actinobacteria	Streptomycetales	Streptomycetaceae	Streptomyces	0	0	1	0	0	0
ASV-04688	1.34043	1.13362	2.19409	0.24854	4.56111	5.09e-06	0.000116102	S	N2	Bacteria	Proteobacteria	Gammaproteobacteria	Burkholderiales	Rhodocyclaceae	Sulfuritalea	1	0	1	0	0	0
ASV-04688	1.34043	1.1085	2.15622	0.224581	4.93588	7.98e-07	1.71e-05	S	N3	Bacteria	Proteobacteria	Gammaproteobacteria	Burkholderiales	Rhodocyclaceae	Sulfuritalea	1	0	1	0	0	0
ASV-04840	1.33394	-2.36648	5.1568	0.351559	-6.73138	1.68e-11	1.51e-09	N1	S	Archaea	Crenarchaeota	Nitrososphaeria	Nitrosopumilales	Nitrosopumilaceae	Candidatus_Nitrosotenuis	0	0	0	0	1	0
ASV-04840	1.33394	2.46683	5.52827	0.342461	7.20324	5.88e-13	5.27e-11	N1	N2	Archaea	Crenarchaeota	Nitrososphaeria	Nitrosopumilales	Nitrosopumilaceae	Candidatus_Nitrosotenuis	0	0	0	0	1	0
ASV-04840	1.33394	2.47624	5.56447	0.326289	7.5891	3.22e-14	3.19e-12	N1	N3	Archaea	Crenarchaeota	Nitrososphaeria	Nitrosopumilales	Nitrosopumilaceae	Candidatus_Nitrosotenuis	0	0	0	0	1	0
ASV-04986	1.32578	-1.00013	2.00018	0.357633	-2.79653	0.00516553	0.0708291	N1	S	Bacteria	Desulfobacterota	Desulfuromonadia	Desulfuromonadia_or	Geothermobacteraceae	Geothermobacter	0	1	0	0	0	0
ASV-04986	1.32578	1.44923	2.73062	0.36063	4.0186	5.85e-05	0.00138195	N1	N2	Bacteria	Desulfobacterota	Desulfuromonadia	Desulfuromonadia_or	Geothermobacteraceae	Geothermobacter	0	1	0	0	0	0
ASV-04986	1.32578	1.48433	2.79787	0.349447	4.24765	2.16e-05	0.000475256	N1	N3	Bacteria	Desulfobacterota	Desulfuromonadia	Desulfuromonadia_or	Geothermobacteraceae	Geothermobacter	0	1	0	0	0	0
ASV-05163	1.27549	-2.20616	4.61445	0.340442	-6.48027	9.16e-11	6.17e-09	N1	S	Bacteria	Desulfobacterota	uncultured	uncultured_or	uncultured_fa	uncultured_ge	0	1	0	0	0	0
ASV-05163	1.27549	2.324	5.00717	0.33213	6.99725	2.61e-12	1.95e-10	N1	N2	Bacteria	Desulfobacterota	uncultured	uncultured_or	uncultured_fa	uncultured_ge	0	1	0	0	0	0
ASV-05163	1.27549	2.32262	5.0024	0.316078	7.34826	2.01e-13	1.59e-11	N1	N3	Bacteria	Desulfobacterota	uncultured	uncultured_or	uncultured_fa	uncultured_ge	0	1	0	0	0	0
ASV-05311	1.30471	-2.18535	4.54837	0.352337	-6.20243	5.56e-10	3.21e-08	N1	S	Bacteria	Proteobacteria	Gammaproteobacteria	Burkholderiales	Gallionellaceae	Candidatus_Nitrotoga	0	0	0	0	1	0
ASV-05311	1.30471	2.27811	4.85042	0.3433	6.63591	3.23e-11	1.93e-09	N1	N2	Bacteria	Proteobacteria	Gammaproteobacteria	Burkholderiales	Gallionellaceae	Candidatus_Nitrotoga	0	0	0	0	1	0
ASV-05311	1.30471	2.28673	4.87949	0.327383	6.98489	2.85e-12	1.51e-10	N1	N3	Bacteria	Proteobacteria	Gammaproteobacteria	Burkholderiales	Gallionellaceae	Candidatus_Nitrotoga	0	0	0	0	1	0
ASV-05463	1.29018	-2.21278	4.63569	0.350097	-6.32049	2.61e-10	1.62e-08	N1	S	Bacteria	Proteobacteria	Gammaproteobacteria	Alteromonadales	Marinobacteraceae	Marinobacter	0	0	1	1	0	0
ASV-05463	1.29018	2.26225	4.7974	0.339475	6.66398	2.67e-11	1.71e-09	N1	N2	Bacteria	Proteobacteria	Gammaproteobacteria	Alteromonadales	Marinobacteraceae	Marinobacter	0	0	1	1	0	0
ASV-05463	1.29018	2.31598	4.97942	0.325013	7.1258	1.03e-12	6.3e-11	N1	N3	Bacteria	Proteobacteria	Gammaproteobacteria	Alteromonadales	Marinobacteraceae	Marinobacter	0	0	1	1	0	0
ASV-05828	1.27823	-2.0016	4.00444	0.337987	-5.92213	3.18e-09	1.71e-07	N1	S	Bacteria	Desulfobacterota	Desulfuromonadia	Geobacterales	Geobacteraceae	Geobacteraceae_unclassified	0	1	0	0	0	0
ASV-05828	1.27823	2.04828	4.13612	0.332132	6.16707	6.96e-10	3.67e-08	N1	N2	Bacteria	Desulfobacterota	Desulfuromonadia	Geobacterales	Geobacteraceae	Geobacteraceae_unclassified	0	1	0	0	0	0
ASV-05828	1.27823	1.95917	3.88838	0.313087	6.25758	3.91e-10	1.94e-08	N1	N3	Bacteria	Desulfobacterota	Desulfuromonadia	Geobacterales	Geobacteraceae	Geobacteraceae_unclassified	0	1	0	0	0	0
ASV-05924	1.27292	-1.2815	2.43092	0.360977	-3.55009	0.000385102	0.00819862	N1	S	Bacteria	Desulfobacterota	Desulfobacteria	Desulfatiglandales	Desulfatiglandaceae	Desulfatiglans	0	1	0	0	0	0
ASV-05924	1.27292	1.27927	2.42716	0.350852	3.64619	0.000266162	0.00507973	N1	N2	Bacteria	Desulfobacterota	Desulfobacteria	Desulfatiglandales	Desulfatiglandaceae	Desulfatiglans	0	1	0	0	0	0
ASV-05924	1.27292	1.33264	2.51863	0.340515	3.9136	9.09e-05	0.00167482	N1	N3	Bacteria	Desulfobacterota	Desulfobacteria	Desulfatiglandales	Desulfatiglandaceae	Desulfatiglans	0	1	0	0	0	0
ASV-06720	1.23437	1.07176	2.102	0.361253	2.96678	0.00300933	0.0415287	N1	N2	Bacteria	Proteobacteria	Alphaproteobacteria	Rhizobiales	Rhizobiaceae	Allorhizobium-Neorhizobium-Pararhizobium-Rhizobium	0	0	1	0	0	0
ASV-06720	1.23437	1.10106	2.14512	0.348158	3.16253	0.00156405	0.0193551	N1	N3	Bacteria	Proteobacteria	Alphaproteobacteria	Rhizobiales	Rhizobiaceae	Allorhizobium-Neorhizobium-Pararhizobium-Rhizobium	0	0	1	0	0	0
ASV-07392	1.22076	-1.60052	3.03253	0.351745	-4.55023	5.36e-06	0.000197057	N1	S	Archaea	Crenarchaeota	Nitrososphaeria	Nitrosopumilales	Nitrosopumilaceae	Nitrosopumilaceae_ge	0	0	0	0	1	0
ASV-07392	1.22076	1.72841	3.31364	0.346129	4.99356	5.93e-07	2.31e-05	N1	N2	Archaea	Crenarchaeota	Nitrososphaeria	Nitrosopumilales	Nitrosopumilaceae	Nitrosopumilaceae_ge	0	0	0	0	1	0
ASV-07392	1.22076	1.6544	3.14793	0.330475	5.00614	5.55e-07	1.69e-05	N1	N3	Archaea	Crenarchaeota	Nitrososphaeria	Nitrosopumilales	Nitrosopumilaceae	Nitrosopumilaceae_ge	0	0	0	0	1	0
ASV-07964	1.20145	-1.64257	3.12222	0.353589	-4.64543	3.39e-06	0.0001445	N1	S	Bacteria	Firmicutes	Clostridia	Peptostreptococcales-Tissierellales	Fusibacteraceae	Fusibacter	0	1	0	0	0	0
ASV-07964	1.20145	1.49969	2.82782	0.342513	4.3785	1.19e-05	0.000315263	N1	N2	Bacteria	Firmicutes	Clostridia	Peptostreptococcales-Tissierellales	Fusibacteraceae	Fusibacter	0	1	0	0	0	0
ASV-07964	1.20145	1.57887	2.98736	0.329077	4.79788	1.6e-06	4.54e-05	N1	N3	Bacteria	Firmicutes	Clostridia	Peptostreptococcales-Tissierellales	Fusibacteraceae	Fusibacter	0	1	0	0	0	0
ASV-08006	1.17254	1.09445	2.13532	0.367492	2.97817	0.00289973	0.0406415	N1	N2	Bacteria	Proteobacteria	Gammaproteobacteria	Chromatiales	Chromatiaceae	Chromatiaceae_unclassified	1	0	0	0	0	0
ASV-08006	1.17254	1.10408	2.14961	0.353663	3.12184	0.00179726	0.0218989	N1	N3	Bacteria	Proteobacteria	Gammaproteobacteria	Chromatiales	Chromatiaceae	Chromatiaceae_unclassified	1	0	0	0	0	0
ASV-08743	1.17799	-1.25758	2.39095	0.370334	-3.39581	0.00068427	0.0135018	N1	S	Bacteria	Desulfobacterota	uncultured	uncultured_or	uncultured_fa	uncultured_ge	0	1	0	0	0	0
ASV-08743	1.17799	1.28786	2.44166	0.362457	3.55315	0.000380648	0.00682882	N1	N2	Bacteria	Desulfobacterota	uncultured	uncultured_or	uncultured_fa	uncultured_ge	0	1	0	0	0	0
ASV-08743	1.17799	1.27685	2.42309	0.348526	3.66357	0.000248726	0.00419129	N1	N3	Bacteria	Desulfobacterota	uncultured	uncultured_or	uncultured_fa	uncultured_ge	0	1	0	0	0	0
ASV-09353	1.17351	-1.18217	2.26918	0.375695	-3.14662	0.00165169	0.0290482	N1	S	Bacteria	Myxococcota	Myxococcia	Myxococcales	Anaeromyxobacteraceae	Anaeromyxobacter	0	0	1	0	0	0
ASV-09353	1.17351	1.24028	2.36245	0.367929	3.37098	0.000749013	0.0119976	N1	N2	Bacteria	Myxococcota	Myxococcia	Myxococcales	Anaeromyxobacteraceae	Anaeromyxobacter	0	0	1	0	0	0
ASV-09353	1.17351	1.18037	2.26635	0.352735	3.34634	0.000818864	0.0117669	N1	N3	Bacteria	Myxococcota	Myxococcia	Myxococcales	Anaeromyxobacteraceae	Anaeromyxobacter	0	0	1	0	0	0
ASV-09381	1.16906	-1.61197	3.05669	0.352956	-4.56705	4.95e-06	0.000190548	N1	S	Bacteria	Firmicutes	Clostridia	Peptostreptococcales-Tissierellales	Fusibacteraceae	Fusibacter	0	1	0	0	0	0
ASV-09381	1.16906	1.68003	3.20435	0.344357	4.87875	1.07e-06	3.83e-05	N1	N2	Bacteria	Firmicutes	Clostridia	Peptostreptococcales-Tissierellales	Fusibacteraceae	Fusibacter	0	1	0	0	0	0
ASV-09381	1.16906	1.68598	3.21759	0.329536	5.11623	3.12e-07	1.03e-05	N1	N3	Bacteria	Firmicutes	Clostridia	Peptostreptococcales-Tissierellales	Fusibacteraceae	Fusibacter	0	1	0	0	0	0
ASV-11068	1.14394	-1.35073	2.55042	0.363477	-3.71615	0.000202283	0.00481314	N1	S	Bacteria	Myxococcota	Myxococcia	Myxococcales	Anaeromyxobacteraceae	Anaeromyxobacter	0	0	1	0	0	0
ASV-11068	1.14394	1.37758	2.59832	0.355345	3.87673	0.00010587	0.00231623	N1	N2	Bacteria	Myxococcota	Myxococcia	Myxococcales	Anaeromyxobacteraceae	Anaeromyxobacter	0	0	1	0	0	0
ASV-11068	1.14394	1.32776	2.51013	0.340795	3.89607	9.78e-05	0.00175977	N1	N3	Bacteria	Myxococcota	Myxococcia	Myxococcales	Anaeromyxobacteraceae	Anaeromyxobacter	0	0	1	0	0	0
